# Supplementary material for: Goodness of fit of the items used in the 2nd cycle of evaluation and accreditation of medical schools by the Korea Institute of Medical Education and Evaluation based on the Rasch model
Source: J Educ Eval Health Prof. 2019 Sep 30;16:28. doi: 10.3352/jeehp.2019.16.28 (PMC6794603; doi:10.3352/jeehp.2019.16.28)
Supplement: Supplementary file 1 [file jeehp-16-28-dataset1.txt]

1111111111100111111111101001111111111111111111010111101111111111111111111110000011000000100011111111111100110
1111111110100110111001101001111110111111111111111111101111111111101111111111000111000010011011110111111100110
1111111111100111111111101001111111111100110101010111101111111111111111111110000011100000100011111111111100000
1111111100100101111111111011111011111101111001011111111111111111111111111110000101000010111001100111010001110
1111010111111111111101101111111110101101110110101111101111111010111111111110000100000110100001100111000001001
1111101111111111111111111111111111101111111100110110101111100111100111111110100011010011000011100011001100011
1101111111111111111111111111111011111111111111111111111111111110111111111110000111000100110011100110000111110
1111111111111111111111111111111111111111111111111111111111111111101111111110111111100111110011100111000111100
1111111111111111111111111111111111111111111111111111111111111111111111111111001101110011000011100011000010111
1111111111111111111111111111111111111111111111111111111111111111101111111101100101010010101010100111000111101
1111111111111111111111111111111111111111111100111111111110110110111111111101010101100010011011100010000110110
1111111101111111111011111110011111111101111111010111111101111110111111111100110111000001000010100010000000010
1111111111111111111111111111111111111111111111111111111111111111101111111100111001110010001011100111101110111
1110111111111111111111111111111111111111111111111111111111111110111111111001010111000010001010100000000100000
1111111111111111111111111111111111111111111110110011111011111010111111111101100000000000000000100011000010000
1111111111111111111111111011111111111111111100111011111110110111110100111001000011001010110010110000001100000
1111111111111111111111111111111111111111111111111111111111111111111111111111010111110100100011110011000111001
1111111111111111111111111111111111111111011111111111111111111111111111111101111111111110011010100010101100101
1111111111111111111111111111111111111111111111111111011111111111101111111110110011000000001010100111000100011
1111111110111111111111111111111010111111111111111111111111111110101111111110000001111110111011100111000111011
1111111110111111111111111111111111111111101110111111111110101110111111111100001001000010000011000010000100000
1111110111111111111011111111111110111111011111010111110111111110111111101000000001110000001011100010000000000
1111110111111110111111111111111111111111111111010111111011111110111110111100000101100001000011100011100000000
1111111111111111111111111111111111111111111111111111111111111110111111111111110011110110111001100011000110100
1111110110111111111111111011111000111101111110110011111110110010111100101110000111000010000011010010000101101
1111100011111111111111111111110111111111110011111110111011101010111110111010000101000010100011100010000100101
1111110110111111111011111111111111111111111100110011111111111110110111111000000101000010001010000000000000000
1111111111111111111111111111111111111111111111111111111111111111101111111101011101101100010011100110100110111
1111111111111111111111111111111111111111111111111111111111111111111111111111100101100001001011100010000111110
1111100111111111111111111111111111111111111011111011111110101110110011111001000001010010001000100000000100100
1111101111111111101011111011101010111111011111110111111011111011111101111111000000000000010000110010101101000
1111111111101111111111111111111111111111111100111111111011111010111011111010000001000100000000100101000100010
1111110111101111111111111111111111111111111011111111111011111110111111101111000001110010011011100010000100100
1111110110111111111111111111111011111111011100110111111111111110111101101000000101010010000010000010000000100
1111111110110111101101111111111110111111111111111111111011111110111111111111000101000010011011100011000110000
1111111111101111111101111111111111111111111101111111111110111110111111111001000000000000111011110011000010110
1111101111111111111111111111111111111111111110111111111111111111101111111011111101000010000011110111100110011
1110001110111111111111111011011110111111001111111110111110111011110101101010000011100000110000110010010111001
1111101111111111101101111111111111111111101111111011111111111111111111111100110001100011100010100011000100111
1111111100100111111111111111111111111111111011111111111111111111111111111111010101110000000010100011000110110
