# Supplementary material for: Goodness of fit of the items used in the 2nd cycle of evaluation and accreditation of medical schools by the Korea Institute of Medical Education and Evaluation based on the Rasch model
Source: J Educ Eval Health Prof. 2019 Sep 30;16:28. doi: 10.3352/jeehp.2019.16.28 (PMC6794603; doi:10.3352/jeehp.2019.16.28)
Supplement: Supplementary file 2 [file jeehp-16-28-dataset2.txt]

Content of the items used in the 2nd cycle evaluation and accreditation of medical schools by the Korea Institute of Medical Education and Evaluation from 2007 to 2011
Below 109 items were translated from Korean to English by the Korea Institute of Medical Education and Evaluation. It was kindly provided to authors for international readers.
Requires items (No. 1 to 41)
1. There must be a stated founding ideology for the college.
2. The medical college's operational independence and autonomy must be respected by the university headquarters, hospital or foundation. Systematic devices to guarantee this also exist.
3. The college must have education, research and patient care policies regarding social accountability and such policies must be practiced.
4. The administrative work must be distinguished into education, student affairs, faculty, research, post-graduate education, information and finance. The number of administrative positions must be at least 5. The medical college staff could appropriately take on basic administrative work necessary for medical college operation such as education, faculty affairs, student affairs or research.
5. The college's administrative work and budget approved by the university headquarters (or medical center) should be executed autonomously under the actual accountability of the dean. There must be a written provision that requires committees presided by the dean to discuss matters of faculty hiring, promotion qualifications and overseas training qualifications. Lab costs and ordinary expenses should be executed with the dean's approval and the medical college's academic schedule must be planned and managed under the dean's responsibilities.
6. The college must have clearly established policy decision structures and procedures for operation. Committees on education, student guidance and human resources are absolutely required and the composition and activities of such committees should also be appropriate.
7. A person in charge of overseeing education and research must be appointed, and each hospital located separately must have an administrative structure that supports education and research. Regular meeting to standardize clinical training among different affiliated hospitals are held and actual actions have been taken according to meeting results.
8. The financial resources spent during the past 2 years on education-related items (e.g. Student lab and training, curriculum development, operation and evaluation, faculty development, domestic and overseas training support for faculty, various education seminars, student volunteer support etc.) has increased in proportion to tuition increases.
9. The college must have a stated medical college development plan signed by the university president or the foundation chairman. In addition, a development promotion committee should be formed and meet at least twice a year with meeting results and necessary budget (to cover meeting costs and promotional material production cost etc.). Actual participation by diverse members of the college in the decision making process and efforts to communicate the development plan to members should be demonstrated.
10. The college must have a standing organization for continuous quality control and improvement of the college and conduct regular review on the college's organization and function.
11. The college must demonstrate specific efforts to share the 1st cycle accreditation results with all members. In addition, amid to long-term improvement plan addressing shortcomings and required improvements for each area must be established and implemented. Specific improvement results based on such improvement plans also exist.
12. The college has an education objective that describes specifically the knowledge, skills and attitudes to be acquired by its graduates. The objective is created through a reasonable process that involves an agreement among members or a systematic effort by the research committees. The objective reflects specifically the colleges' education ideology, specialization objectives and demands by health and medical environment.
13. The college must self-develop curriculum principles that reflect the characteristics of the college. It must also have a type of curriculum that is consistent with these principles.
14. The basic medical content recommended by World Federation of Medical Education (WFME) must be taught. Also, the basic medical curriculum must address health related demands of society.
15.  The college must have lab sessions for basic medical science related subjects (e.g. for each basic medical science subject or integrated lab sessions) and the content is within the learning objectives.
16.  The basic medical science lab budget is 300 thousand won or more.
17. The college's clinical medicine lessons must consist of content that meets the level of the recent learning objectives presented by the Korean Council of Deans of Medical College. There must be a clinical medicine lesson plan according to this objective, which is reflected in actual clinical medicine lessons.
18. A pre-clinical training preparation education must be conducted that includes patient interview techniques and basic skills. If such a course is provided in blocks, it must be opened for at least 4 weeks and if it is a longitudinal course, it must be opened for at least 2 semesters.
19. Clinical training guides that includes basic techniques that student must learn, must be provided to students and actually used.
20. A minimum of 50 weeks, 36 hours a week or an equivalent amount of time has to be devoted to clinical training. Clinical training for internal medicine, surgical medicine, obstetrics and gynecology, pediatrics, psychiatric medicine and emergency medicine must be included.
21. The clinical training for core and support departments as well as family medicine departments must be conducted in primary and secondary setting as well as tertiary hospitals. The out-patient centric training for core departments must be 25% or more of the total training time.
22. Clinical training must be conducted using various methods including ward rounding, presentations, medical record keeping, small lectures, operation room observation and support, out-patient observation, clinical technique observation and practice.
23. At least 1 subject or course must be provided each year on behavioral science, medical ethics, medical law and other medical humanities and social sciences subjects that enable judgement on clinical issues and ethical medical practice. The subject or courses must include content on medical professionalism and communication.
24. The college must have lesson plans that well reflect learning objectives. The college must instruct faculty to follow the lesson objectives using official letters, seminars, faculty meetings etc. at least twice a year.
25. At least 3 or more active instruction methods (problem-based learning, collaborative learning, seminar, internet-assisted learning, presentations, resource room etc.) must be used. All students must experience problem-based learning, collaborative learning, seminar or on-line learning in at least 1 subject each semester.
26. Evaluation must be conducted in 80% or more of the college's total subjects and the results must be informed to faculty and students. The results must be used to improve lessons.
27. Evaluation on clinical training must be based on clear guide lines for knowledge, skill and attitude for each training subject. Also, basic abilities required in a clinical setting must be checked by using methods such as written or oral exams, presentations or assignments to evaluation knowledge; attendance or training participation rates to evaluate attitude; and checklists, patient consultation ability, relationship with other medical personnel, relationship with colleges, communication ability, presentation abilities to evaluate skill.
28.The basic comprehensive evaluation or clinical comprehensive evaluation in the form of a graduation exam must demonstrate efforts to evaluate the overall learning achievement of students. There must be records showing that the effects of such comprehensive evaluations have been analyzed. Comprehensive evaluations must include various performance evaluations to check student’s clinical performance ability. (e. g. OSCE, CPX etc.). 
29.The medical college must have a student guidance committee in charge of student guidance that is actively operated. Student guidance must be managed professionally and Comprehensively by dividing its areas into learning, life and career guidance 
30. The college must have a scholarship program and the scholarship to tuition ratio must be at least 10% on an annual average. 
31. Male, female breakrooms, restaurant, shops, exercise facilities, dispense machine, personal cabinets, student association room, student group rooms and cash machines etc. must be appropriately equipped. 
32. All medical colleges must have at least 1 faculty member for each field (13 fields) of basic medicine as recommended by the WFME and a total of at least 25 basic medicine faculty. 
33. A total of at least 85 full-time faculties must exist in 20 or more clinical and support subjects. 
34.The domestic research result for 1 full-time faculty must be at least 1. 0 on an annual average. 
35. The amount of medical education related training for faculty should be at least 4 hours per current faculty per year
36. Financial support to encourage faculty to participate in short, long-term overseas training and to attend domestic or overseas symposia must be provided. At least 1 million won per 1 faculty must be paid annually. 
37. A faculty performance evaluation system exists and the results are reflected in the faculty's promotions and compensation increases. 
38. The college must have sufficient classrooms exclusively for students and support facilities for the curriculum and number of students. Each facility must have appropriate equipment and conditions (multimedia equipment, lighting, cooling and heating, sound-proofing, ventilation and cleanliness etc.). The lab must have basic facilities and test equipment necessary for the curriculum and there must be appropriate human resources and budget to manage, maintain, operate such facilities and equipment. 
39. To provide the clinical training experience intended by the curriculum, the college must have a college -affiliated hospital of 500 beds that is appropriate to act as a teaching hospital. For effective clinical training, the hospital must have various teaching facilities and a studying space for every 20 training students. 
40. An independent research information service system must be provided to support medical college faculty's research and student learning. The faculty and students should have easy access to important books and journals and the annual budget (separate volume books including e-books, journals including e-journals, CD-ROM, on-line DB etc.) is at least 500 thousand won per every faculty and student. At least 1 professional (medical librarian) must be present to support the faculty's research and student’s learning. 
41. At least 80% of faculty members who are full-time lecturers or above must have private offices that have appropriate equipment. 
Recommended items (No. 42 to No. 75)
42. The college gathers the opinions of its members for rational budgeting and reflects such opinions in the actual budget. The college’s business plan is appropriately linked to its budget. The budgetary discussion process is conducted reasonably. A college that is a part of a medical center system should have a separate budget for the medical college. 
43. The college has established internal and external auditing Systems whose procedure is being conducted reasonably. There are visible efforts to Improve problems identified during audits. 
44. The medical college has development funds raised by its own efforts. The committee for managing the development fund has appropriate composition and operation. The development fund's detail execution results and future execution plans are well maintained. 
45. A special organization for college development is well established and operated around alumni associations or the community with actual results of their detail participation. In addition, the college should demonstrate active efforts to encourage their active participation. 
46. The college has a dedicated position or organization in charge of international cooperation. At least 5% of students based on admissions are participating in exchange activities such as overseas research, education and training for at least 2weeks. 
47. The members' awareness of the college’s education objective was 60%or more and the college was exerting various efforts (faculty seminars, training sessions, surveys etc.) to further raise the level of awareness. 
48. The education content necessary to achieve the education objective is reflected in detail in the curriculum 
49. The composition, role, authority and accountability of the committee in charge of curriculum improvement and management is clearly defined with actual curriculum improvement results through a reasonable process during the recent 5 years. Also the committee for curriculum improvement has an annual budget of 20 million won or more. 
50. A minimum of 2 weeks or more of courses exist for students to freely choose to make up for low achievement areas during clinical training or deepen one's learning. 
51. The senior professor in charge of clinical practice and the specialists in charge of training are appointed for each department. Guidance, supervision as well as feedback is provided to students.
52. The college has field visits or community service programs related with medical humanities and social sciences. There are records of the college’s administrative and financial support to these programs and the student participation rate in these programs are 20% or higher. 
53. The college provides time to help student’s understanding of complementary and alternative medicine or integrative medicine.  
54. The college uses diverse methods in 60% or more of its total lesson subjects to evaluate the academic achievement of its students in the area of knowledge, skill and attitude. 
55. The college clearly states various student’s election methods that are consistent with the college’s founding ideology and social accountability and has fair selection methods and procedures. 
56. The college conducts regular evaluation of its admission policies and student selection system. It clearly describes the selection system and qualities that its graduates must possess. 
57. The college regularly checks the academic achievement of students for the purpose of student learning guidance and actively guides students demonstrating learning challenges. For life and career guidance, regular meetings are conducted between professors and students and The results are recorded and preserved. 
58. The college supports voluntary student activities inside and outside the school and allows the participation of student representatives in the process of supporting and encouraging professional activities. Also, student activities and organizations (student self-governance organizations, participation in education committee, participation in other student –related committees or organization and social activities etc.) are encouraged and active.  The college also financially supports the students' voluntary professional activities. 
59. Scholarship selection is defined by regulations and is executed according to diverse and fair standards following reasonable procedures.
60. The college has survey results on students' living environments and dormitory usage. It tracks the dormitory demand vs. supply ratio and gives priority to out- of -town students. Basic facilities (cooling, heating, lighting, shower rooms etc.) and convenience facilities (laundry, rest room, common kitchen etc.) are being managed hygienically and a facility satisfaction survey is conducted and utilized in operation. There are regulations requiring special consideration for medical students. 
61. Student health management regulation and facilities exist in the college. Employees for student health management and counselling is present at the clinic or nurse's office and students have a system to use the hospital when necessary. Psychology tests (e. g. MMPI, sentence completion test, personality test etc.) are conducted to identify students' psychological state as a future physician and to be used for student guidance. 
62. The college has policies (scholarship and special support payments etc.,) and actual results to secure non-clinical field experts. Graduates equivalent to 1% of annual admissions have been advancing to non-clinical fields 10 to 20 years after graduation. 
63. The college compares and analyses the school's national medical licensing exam pass rate with that of other medical colleges in Korea and if rapid changes occur (e. g. rapid increase in failing students) exerts efforts to improve.
64. The college must have at least 5 full-time faculties in medical Humanities and social sciences. 
65. The number of teaching assistants or researchers who receive direct financial support from the college as supporting personnel to basic medical and medical humanities & social sciences education and research is at least 1 for every 2 faculty member.  
66. The ratio of faculty members who graduated from the same college is 70% or less among the total faculty of the medical school. 
67. The number of papers published in SCI-level or Index Medicus Journals by full-time faculty during the past 2 years is at least annual average 30 papers per every 100 faculties. 
68. On an annual average at least 10% of total faculty has received outside research grants during the past 2 years or the annual average research grant per one full-time faculty is 5 million won or more. 
69. The research budget received internally by full-time faculty during the past 2 years is at least annual average 1 million won per full-time professor or at least 3. 0% of the annual budget. 
70. The college operates a r search center with its own research fund and the research center's research fund has been used to support academic or research activities during the past2years. 
71. The college has an education information system related with student affairs and curriculum operation and it can be conveniently used by members. 
72. Each department has an independent or common research room. The facility and research equipment within is well managed. Each department's independent or common research room is of sufficient size without standing research equipment. The faculty receives support to efficiently use each research space. 
73. Each major of graduate course has a lesson plan that includes learning objectives connected to the undergraduate course. The college is using official letters or faculty meetings to ensure that the lectures and evaluations are conducted according to this plan. Degrees are being managed reasonably according to related regulations
74. The organization and personnel in charge of graduate school affairs as well as the budget for its operation is reasonable. 
75. The background of students are diverse enough to suit a specialized graduate school system and the internal /external scholarships or special support payments are at least 30% of the total paid tuition. There is a separate space exclusively for graduate student research. 
Excellence items (bonus items, No. 76 to 109)
76. At least 7 persons are appointed in positions responsible for education, student affairs, faculty affairs and research with actual performance results. 
77. The standing organization for the college’s quality management and improvement evaluates the degree of achievement of the college’s business target, regularly issues evaluation reports and reflect the results to the college’s operation. 
78. The college is operating a student –centric curriculum that aims to teach spontaneous learning abilities and life-long learning attitudes required by physicians of the future. The academic schedule is well balanced throughout all school years. 
79. The organization in charge of curriculum improvement and management (including committee) holds meetings regularly at least once a month. The budget for curriculum improvement and management is at least 50million won a year. Information on the medical environment where graduates will work is collected and the feedback from society is used to improve the curriculum. 
80. The clinical training guide provides separate descriptions for basic techniques and observation techniques. A minimum of required patient groups are presented at each training department so that students can experience them. There are internal regulations on the scope of techniques and care that can be provided by students during clinical training. 
81. During out-patient clinical training, students conduct a pre-consultation of patients.  During ward training, student internships are implemented. The clinical skills lab is used to practice basic techniques. Evidence-based medicine is used for decision making in diagnosis and treatment. 
82. A wide variety of instruction methods (role play, multimedia, standardized patient, conferences etc.) is used to help learn attitudes and communication skills to be applied in the clinical setting. 
83. Among all subjects of the medical college excluding laboratory training, at least 1/3 of subjects conduct lessons using at least 1 of the following instruction methods: problem-based learning, collaborative learning, seminar or on-line learning. 
84. All courses are being evaluated and the results are disclosed to all interested parties including faculty and students. 
85. The college uses diverse methods in all lesson subjects to conduct a summative evaluation of its students' academic achievement in the areas of knowledge, skill, and attitude. Formative evaluation is conducted in half or more of its total lesson subjects for student feedback. 
86. All training departments are using as elf-developed clinical training evaluation table and the evaluation is conducted according to this table. The evaluation results are notified to the student when the training ends. If the minimum education objective (minimum required patient group) is not met when the training ends, alternative training is conducted to address the shortfall. Evaluation of clinical training by students is conducted in real-time and the college discloses such results and reflect them to improve clinical training. 
87. Guidance systems are provided for all students, by year, in groups or individually to help the students' school life. (e. g. Is the role of the student guidance committee chair clearly defined and is it clearly communicated and understood by students?) and is operated professionally. (e. g. A counselling room is operated with at least 1 fulltime counselor) 
88. The college has specific results on providing guidance to underachieving students and if there was a rapid change in repeater rates in a certain year, the college has exerted efforts such as analyzing problems. It also has systems to assist repeaters. (credit sharing among universities, special sessions during vacation etc.).
89. The scholarship to total tuition ratio is at least 20% on an annual average. 
90. The dormitory is exclusive for medical students and has a capacity large enough to house all students who wish to enter. If the training hospital is in a separate location, the training hospital provides dormitory facilities to students on clinical training. 
91. Health screening, inoculation and preventive activities are conducted to students at admission, at entrance to medical sciences department and at start of clinical training for student health management. 
92. Considering the number of people needed in Korea in areas such as basic medicine or health administration, 5%or more of annual admissions have advanced to such areasin10to 20 years after graduation. 
93. Among the 13 basic medical education fields, 90% or more has at least 1faculty member with 10 years or more of teaching experience. 
94. The number of teaching assistants or researchers who receive direct financial support from the college as supporting personnel to basic medical or medical humanities and social sciences education and research is at least 1 for 1 faculty member.
95. At least 1full-time faculty member with at least 10years of teaching experience exists in90% of the clinical care and support departments. 
96. When hiring new faculty, 50% or less of the total faculty of the medical school has graduated from the same college and the ratio of female faculty is 30%or more. Or the basic and clinical medicine departments appoint chief professors through an open application process. 
97. The domestic research result for 1 full-time faculty is at least 2 on an annual average. 
98. The number of papers published in SCI-level or Index Medicus journals by full-time faculty during the past2yearsisat least annual average 60 papers per every 100 faculties. 
99. The annual average research grant during the past 2years for 1 full-time faculty was10 million won or more
100. The research budget received internally by full-time faculty during the past 2 years is at least annual average 3 million won per full-time professor or at least 5.0% of the annual budget. 
101. At least 30 hours of medical education training is provided to medical college new faculty members and medical education training is compulsory according to faculty performance evaluation regulations. Also, the college organizes at least 4 medical education related training activities per year. 
102. Stable financial resources exist to support faculty's participation in short, long-term overseas training and attendance of domestic or overseas symposia. To encourage faculty's participation in symposia, at least 5 million won is paid per faculty annually. 
103. The faculty performance evaluation system is divided in detail by position level and function (e. g. assistant professor, deputy professor, full professor, humanities and social sciences, basic, clinical, full-time research etc.) with detailed regulations on promotions and compensation increases. Specialist professors are developed for verticals such as teaching, clinical practice and research under a separate performance evaluation system. 
104. The college has a clinical skills lab of an appropriate size for clinical training or an education and evaluation facility using standardized patients. It also has personnel in charge of training and management. 
105. The required standards are satisfied and a separate student –only space in the hospital is provided for key training subjects (internal medicine, surgery, obstetrics & gynecology, pediatrics, psychiatry, emergency medicine). 
106. The annual spent budget is at least 1. 5 million won per every 1 faculty and student and the number of faculty and students covered by the professional (medicinal librarian) is 150 or less. 
107. There is an e-learning system that is being actually used. 
108. At least 100% of faculty members who are full-time lecturers or above have private offices (excluding patient consultation rooms) that are of appropriate size and well equipped. 
109. Special programs (integrated bachelors-masters, masters-doctorates, M. D. combination, combined degree etc.) and degrees (MD+PhD, MD+MBA, MD+JD, MD+MPH, etc.) are operated
