# Supplementary material for: Goodness of fit of the items used in the 2nd cycle of evaluation and accreditation of medical schools by the Korea Institute of Medical Education and Evaluation based on the Rasch model
Source: J Educ Eval Health Prof. 2019 Sep 30;16:28. doi: 10.3352/jeehp.2019.16.28 (PMC6794603; doi:10.3352/jeehp.2019.16.28)
Supplement: Supplementary file 4 [file jeehp-16-28-dataset4.txt]

   --------------------------------------------------
              DIMTEST SUMMARY OUTPUT         
   --------------------------------------------------
 
                 Original Data Set:  C:\Documents and Settings\Hallym\My Documents\4_7_wfme\kimee3.dat                                                       
 
              Number of Items Used:       109
 
       Number of Examinees Used to 
       Calculate DIMTEST Statistic:        40
 
             Minimum Cell Size for 
     Calculating DIMTEST Statistic:         2
 
         Number of Examinees After 
             Deleting Sparse Cells:        19
 
   Proportion of Examinees Used to 
       Calculate DIMTEST Statistic:    0.4750
 
        Number of Simulations Used 
                to Calculate TGbar:       100
 
                Randomization Seed:     99991
 
              Estimate of Examinee 
                  Guessing on Test:    0.0000
   --------------------------------------------------
 
       AT List     PT List         
   --------------------------------------------------
          6         1    2    3    4    5    9
          7        10   11   12   13   14   15
          8        17   18   19   20   21   22
         16        23   24   25   26   27   29
         28        30   32   34   35   36   37
         31        38   39   40   41   42   43
         33        44   47   48   49   51   54
         45        59   62   63   65   69   71
         46        72   73   76   77   78   79
         50        82   84   85   87   88   91
         52        92   93  100  107  109
         53
         55
         56
         57
         58
         60
         61
         64
         66
         67
         68
         70
         74
         75
         80
         81
         83
         86
         89
         90
         94
         95
         96
         97
         98
         99
        101
        102
        103
        104
        105
        106
        108
   --------------------------------------------------
   --------------------------------------------------
 
   TL=sum(TL,k)/sqrt(sum(S2,k)) {using original data}
   TG=sum(TL,k)/sqrt(sum(S2,k)) {using simulated data}
   TGbar = mean of ** TGs
   T=(TL-TGbar)/sqrt(1+1/**)
 
   --------------------------------------------------
               DIMTEST STATISTIC        
   --------------------------------------------------
      TL       TGbar        T        p-value
   --------------------------------------------------
    3.5653     2.3125     1.2466     0.1063
