# Supplementary material for: Goodness of fit of the items used in the 2nd cycle of evaluation and accreditation of medical schools by the Korea Institute of Medical Education and Evaluation based on the Rasch model
Source: J Educ Eval Health Prof. 2019 Sep 30;16:28. doi: 10.3352/jeehp.2019.16.28 (PMC6794603; doi:10.3352/jeehp.2019.16.28)
Supplement: Supplementary file 5 [file jeehp-16-28-dataset5.txt]

-------------------------------------------------------
                  DETECT SUMMARY OUTPUT
-------------------------------------------------------
 
                    Data File Name: C:\Documents and Settings\Hallym\My Documents\4_7_wfme\kimee3.dat                                                       

              Number of Items used:      109

           Number of Items dropped:        0

               Number of Examinees:       40

                 Minimum Number of 
                Examinees per Cell:        2

         Number of Vectors Mutated:       22

      Maximum Number of Dimensions:        5

                Randomization Seed:    99991

   Minimum percentage of examinees
         used after deleting cells
     having less than  2 examinees:    55.00

   Average percentage of examinees
         used after deleting cells
     having less than  2 examinees:    72.83
 
-------------------------------------------------------
 
  CONFIRMATORY ANALYSIS:

               DETECT value:   0.0851
            IDN index value:   0.5291
                    Ratio r:   0.0893

 PARTITION SPECIFIED FOR CONFIRMATORY ANALYSIS:

    0    0    0    0    0    0    0    0    0    0
    0    0    0    0    0    0    0    0    0    0
    0    0    0    0    0    0    0    0    0    0
    0    0    0    0    0    0    0    0    0    0
    0    0    0    0    0    0    0    0    0    0
    0    0    0    0    0    0    0    0    0    0
    0    0    0    0    0    0    0    0    0    0
    0    0    0    0    0    0    0    0    0    0
    0    0    0    0    0    0    0    0    0    0
    0    0    0    0    0    0    0    0    0    0
    0    0    0    0    0    0    0    0    0

 CLUSTER MEMBERSHIPS:

   -----------CLUSTER  1-------------


   -----------CLUSTER  2-------------


   -----------CLUSTER  3-------------


   -----------CLUSTER  4-------------


   -----------CLUSTER  5-------------


 
   ----------------------------------
 
  Covariance Sign Pattern Matrix:
