# Supplementary material for: Goodness of fit of the items used in the 2nd cycle of evaluation and accreditation of medical schools by the Korea Institute of Medical Education and Evaluation based on the Rasch model
Source: J Educ Eval Health Prof. 2019 Sep 30;16:28. doi: 10.3352/jeehp.2019.16.28 (PMC6794603; doi:10.3352/jeehp.2019.16.28)
Supplement: Supplementary file 6 [file jeehp-16-28-dataset6.xlsx]

## Sheet: kimee3
ENTRY	MEASURE	STATUS	COUNT	SCORE	MODLSE	IN.MSQ	IN.ZSTD	OUT.MSQ	OUT.ZSTD	DISPLACE	PTMA	WEIGHT	OBSMATCH	EXPMATCH	PTMA-E	RMSR	WMLE	INDF	OUTPRB	GROUPING	MODEL	RECODE	NAME
1	-3.73	-1	40	40	1.83	1	0	1	0	-0.01	0	1	100	100	0	0	-3.73	0	0	1	R	.	I0001
2	-3.73	-1	40	40	1.83	1	0	1	0	-0.01	0	1	100	100	0	0	-3.73	0	0	1	R	.	I0002
3	-2.5	1	40	39	1.02	1.0446	0.361	2.1279	1.1021	0	-0.1119	1	97.5	97.493	0.0954	0.159	-2.02	2.23	1.24	1	R	.	I0003
4	-1.77	1	40	38	0.73	0.9992	0.211	0.8289	0.0808	0	0.1487	1	95	94.984	0.1342	0.216	-1.54	4.98	2.66	1	R	.	I0004
5	-1.77	1	40	38	0.73	0.958	0.141	0.5751	-0.2894	0	0.2477	1	95	94.984	0.1342	0.2115	-1.54	4.98	2.66	1	R	.	I0005
6	-0.32	1	40	33	0.43	1.0017	0.091	0.978	0.071	0	0.2401	1	82.5	82.46	0.2428	0.3687	-0.27	31.02	13.89	1	R	.	I0006
7	0.01	1	40	31	0.39	0.8076	-0.9692	0.6381	-1.2694	0	0.5427	1	77.5	77.458	0.2707	0.361	0.05	50.32	21.62	1	R	.	I0007
8	-2.5	1	40	39	1.02	0.9816	0.301	0.5913	0.0406	0	0.1648	1	97.5	97.493	0.0954	0.1541	-2.02	2.23	1.24	1	R	.	I0008
9	-1.33	1	40	37	0.61	1.0433	0.251	1.0089	0.241	0	0.0973	1	92.5	92.477	0.1634	0.2655	-1.18	8.35	4.29	1	R	.	I0009
10	0.16	1	40	30	0.38	0.9843	-0.029	0.9319	-0.1591	0	0.3097	1	75	74.958	0.2827	0.4118	0.19	62.48	26.63	1	R	.	I0010
11	-3.73	-1	40	40	1.83	1	0	1	0	-0.01	0	1	100	100	0	0	-3.73	0	0	1	R	.	I0011
12	-0.15	1	40	32	0.41	1.1476	0.7011	1.0676	0.3111	0	0.0924	1	80	79.958	0.2574	0.4138	-0.11	39.86	17.42	1	R	.	I0012
13	-0.52	1	40	34	0.45	1.1457	0.5811	1.1408	0.4611	0	0.0352	1	85	84.962	0.2265	0.3721	-0.45	23.64	10.89	1	R	.	I0013
14	-3.73	-1	40	40	1.83	1	0	1	0	-0.01	0	1	100	100	0	0	-3.73	0	0	1	R	.	I0014
15	-2.5	1	40	39	1.02	1.0141	0.331	0.944	0.3809	0	0.0627	1	97.5	97.493	0.0954	0.1567	-2.02	2.23	1.24	1	R	.	I0015
16	-1.77	1	40	38	0.73	1.0362	0.271	1.0545	0.3511	0	0.0622	1	95	94.984	0.1342	0.22	-1.54	4.98	2.66	1	R	.	I0016
17	-3.73	-1	40	40	1.83	1	0	1	0	-0.01	0	1	100	100	0	0	-3.73	0	0	1	R	.	I0017
18	-1.33	1	40	37	0.61	1.0338	0.231	1.019	0.261	0	0.1051	1	92.5	92.477	0.1634	0.2643	-1.18	8.35	4.29	1	R	.	I0018
19	-3.73	-1	40	40	1.83	1	0	1	0	-0.01	0	1	100	100	0	0	-3.73	0	0	1	R	.	I0019
20	-0.74	1	40	35	0.49	0.9288	-0.0991	0.7108	-0.4993	0	0.3358	1	87.5	87.466	0.2083	0.3117	-0.66	17.52	8.35	1	R	.	I0020
21	-0.74	1	40	35	0.49	1.0912	0.3711	1.075	0.3111	0	0.0834	1	87.5	87.466	0.2083	0.3378	-0.66	17.52	8.35	1	R	.	I0021
22	-3.73	-1	40	40	1.83	1	0	1	0	-0.01	0	1	100	100	0	0	-3.73	0	0	1	R	.	I0022
23	-3.73	-1	40	40	1.83	1	0	1	0	-0.01	0	1	100	100	0	0	-3.73	0	0	1	R	.	I0023
24	-1	1	40	36	0.54	1.0614	0.2811	1.0466	0.271	0	0.0969	1	90	89.971	0.1875	0.3036	-0.9	12.48	6.17	1	R	.	I0024
25	-3.73	-1	40	40	1.83	1	0	1	0	-0.01	0	1	100	100	0	0	-3.73	0	0	1	R	.	I0025
26	-0.15	1	40	32	0.41	0.989	0.031	0.8457	-0.3692	0	0.3021	1	80	79.958	0.2574	0.3842	-0.11	39.86	17.42	1	R	.	I0026
27	-1.33	1	40	37	0.61	1.0805	0.3211	1.2087	0.5112	0	0.0127	1	92.5	92.477	0.1634	0.2702	-1.18	8.35	4.29	1	R	.	I0027
28	-2.5	1	40	39	1.02	0.9938	0.311	0.6875	0.1507	0	0.1317	1	97.5	97.493	0.0954	0.1551	-2.02	2.23	1.24	1	R	.	I0028
29	-1.77	1	40	38	0.73	0.97	0.161	0.6217	-0.2194	0	0.224	1	95	94.984	0.1342	0.2129	-1.54	4.98	2.66	1	R	.	I0029
30	-2.5	1	40	39	1.02	0.9749	0.291	0.5494	0.0005	0	0.181	1	97.5	97.493	0.0954	0.1536	-2.02	2.23	1.24	1	R	.	I0030
31	-2.5	1	40	39	1.02	0.9816	0.301	0.5913	0.0406	0	0.1648	1	97.5	97.493	0.0954	0.1541	-2.02	2.23	1.24	1	R	.	I0031
32	-0.52	1	40	34	0.45	1.0132	0.141	1.1204	0.4111	0	0.1756	1	85	84.962	0.2265	0.3499	-0.45	23.64	10.89	1	R	.	I0032
33	-2.5	1	40	39	1.02	0.9604	0.271	0.4757	-0.0995	0	0.2129	1	97.5	97.493	0.0954	0.1525	-2.02	2.23	1.24	1	R	.	I0033
34	-0.15	1	40	32	0.41	0.966	-0.079	0.9161	-0.1391	0	0.3045	1	80	79.958	0.2574	0.3797	-0.11	39.86	17.42	1	R	.	I0034
35	-3.73	-1	40	40	1.83	1	0	1	0	-0.01	0	1	100	100	0	0	-3.73	0	0	1	R	.	I0035
36	-1.77	1	40	38	0.73	0.9971	0.211	0.7661	0.0008	0	0.163	1	95	94.984	0.1342	0.2158	-1.54	4.98	2.66	1	R	.	I0036
37	-3.73	-1	40	40	1.83	1	0	1	0	-0.01	0	1	100	100	0	0	-3.73	0	0	1	R	.	I0037
38	-3.73	-1	40	40	1.83	1	0	1	0	-0.01	0	1	100	100	0	0	-3.73	0	0	1	R	.	I0038
39	-0.74	1	40	35	0.49	0.9627	0.001	0.7282	-0.4493	0	0.2997	1	87.5	87.466	0.2083	0.3173	-0.66	17.52	8.35	1	R	.	I0039
40	-2.5	1	40	39	1.02	1.0141	0.331	0.944	0.3809	0	0.0627	1	97.5	97.493	0.0954	0.1567	-2.02	2.23	1.24	1	R	.	I0040
41	-0.74	1	40	35	0.49	0.9513	-0.029	1.2719	0.6713	0	0.2246	1	87.5	87.466	0.2083	0.3154	-0.66	17.52	8.35	1	R	.	I0041
42	-1.33	1	40	37	0.61	1.0044	0.171	0.8852	0.0509	0	0.1674	1	92.5	92.477	0.1634	0.2605	-1.18	8.35	4.29	1	R	.	I0042
43	-1.33	1	40	37	0.61	0.9787	0.121	0.7098	-0.2493	0	0.2326	1	92.5	92.477	0.1634	0.2572	-1.18	8.35	4.29	1	R	.	I0043
44	-0.74	1	40	35	0.49	1.0306	0.201	0.9243	0.0009	0	0.1823	1	87.5	87.466	0.2083	0.3283	-0.66	17.52	8.35	1	R	.	I0044
45	0.01	1	40	31	0.39	0.9833	-0.019	0.8411	-0.4492	0	0.325	1	77.5	77.458	0.2707	0.3984	0.05	50.32	21.62	1	R	.	I0045
46	0.3	1	40	29	0.37	0.9024	-0.5691	0.8342	-0.6292	0	0.4263	1	72.5	72.459	0.2936	0.4052	0.33	76.31	32.64	1	R	.	I0046
47	-0.52	1	40	34	0.45	1.0284	0.191	0.8747	-0.1591	0	0.2211	1	85	84.962	0.2265	0.3526	-0.45	23.64	10.89	1	R	.	I0047
48	-2.5	1	40	39	1.02	0.9816	0.301	0.5913	0.0406	0	0.1648	1	97.5	97.493	0.0954	0.1541	-2.02	2.23	1.24	1	R	.	I0048
49	0.3	1	40	29	0.37	0.8402	-0.9892	0.7093	-1.2293	0	0.5208	1	72.5	72.459	0.2936	0.391	0.33	76.31	32.64	1	R	.	I0049
50	-0.52	1	40	34	0.45	0.9102	-0.2191	0.7141	-0.5993	0	0.374	1	85	84.962	0.2265	0.3317	-0.45	23.64	10.89	1	R	.	I0050
51	-3.73	-1	40	40	1.83	1	0	1	0	-0.01	0	1	100	100	0	0	-3.73	0	0	1	R	.	I0051
52	-1.33	1	40	37	0.61	0.9723	0.111	0.6966	-0.2693	0	0.2422	1	92.5	92.477	0.1634	0.2563	-1.18	8.35	4.29	1	R	.	I0052
53	-2.5	1	40	39	1.02	1.0394	0.361	1.7503	0.9118	0	-0.0702	1	97.5	97.493	0.0954	0.1586	-2.02	2.23	1.24	1	R	.	I0053
54	-0.74	1	40	35	0.49	1.073	0.3211	1.0146	0.191	0	0.1176	1	87.5	87.466	0.2083	0.335	-0.66	17.52	8.35	1	R	.	I0054
55	-2.5	1	40	39	1.02	0.9749	0.291	0.5494	0.0005	0	0.181	1	97.5	97.493	0.0954	0.1536	-2.02	2.23	1.24	1	R	.	I0055
56	-0.32	1	40	33	0.43	0.9733	-0.019	0.7834	-0.4892	0	0.3184	1	82.5	82.46	0.2428	0.3635	-0.27	31.02	13.89	1	R	.	I0056
57	-2.5	1	40	39	1.02	0.9938	0.311	0.6875	0.1507	0	0.1317	1	97.5	97.493	0.0954	0.1551	-2.02	2.23	1.24	1	R	.	I0057
58	-0.32	1	40	33	0.43	0.9565	-0.089	0.7991	-0.4392	0	0.3279	1	82.5	82.46	0.2428	0.3603	-0.27	31.02	13.89	1	R	.	I0058
59	-3.73	-1	40	40	1.83	1	0	1	0	-0.01	0	1	100	100	0	0	-3.73	0	0	1	R	.	I0059
60	-1	1	40	36	0.54	0.9644	0.041	0.6961	-0.4093	0	0.2812	1	90	89.971	0.1875	0.2894	-0.9	12.48	6.17	1	R	.	I0060
61	-1	1	40	36	0.54	1.0133	0.171	0.9184	0.0409	0	0.1772	1	90	89.971	0.1875	0.2967	-0.9	12.48	6.17	1	R	.	I0061
62	-0.32	1	40	33	0.43	0.8409	-0.5792	0.5957	-1.1294	0	0.4936	1	82.5	82.46	0.2428	0.3378	-0.27	31.02	13.89	1	R	.	I0062
63	-3.73	-1	40	40	1.83	1	0	1	0	-0.01	0	1	100	100	0	0	-3.73	0	0	1	R	.	I0063
64	1.39	1	40	20	0.34	0.8956	-0.9291	0.8756	-0.9891	0	0.4827	1	75	65.229	0.3495	0.4433	1.39	159.63	127.03	1	R	.	I0064
65	-3.73	-1	40	40	1.83	1	0	1	0	-0.01	0	1	100	100	0	0	-3.73	0	0	1	R	.	I0065
66	0.01	1	40	31	0.39	1.4479	2.0414	2.3185	3.2923	0	-0.4854	1	77.5	77.458	0.2707	0.4834	0.05	50.32	21.62	1	R	.	I0066
67	-0.74	1	40	35	0.49	0.917	-0.1391	0.6535	-0.6493	0	0.3626	1	87.5	87.466	0.2083	0.3097	-0.66	17.52	8.35	1	R	.	I0067
68	-1.77	1	40	38	0.73	0.9642	0.151	0.5973	-0.2594	0	0.236	1	95	94.984	0.1342	0.2122	-1.54	4.98	2.66	1	R	.	I0068
69	-0.74	1	40	35	0.49	0.8724	-0.2791	0.5751	-0.8694	0	0.4261	1	87.5	87.466	0.2083	0.3021	-0.66	17.52	8.35	1	R	.	I0069
70	-1	1	40	36	0.54	0.9469	0.0009	0.6595	-0.4893	0	0.3072	1	90	89.971	0.1875	0.2868	-0.9	12.48	6.17	1	R	.	I0070
71	-3.73	-1	40	40	1.83	1	0	1	0	-0.01	0	1	100	100	0	0	-3.73	0	0	1	R	.	I0071
72	-0.74	1	40	35	0.49	0.901	-0.1891	0.6586	-0.6293	0	0.3756	1	87.5	87.466	0.2083	0.307	-0.66	17.52	8.35	1	R	.	I0072
73	-3.73	-1	40	40	1.83	1	0	1	0	-0.01	0	1	100	100	0	0	-3.73	0	0	1	R	.	I0073
74	0.3	1	40	29	0.37	0.8784	-0.7291	0.8017	-0.7792	0	0.4579	1	72.5	72.459	0.2936	0.3998	0.33	76.31	32.64	1	R	.	I0074
75	1.05	1	40	23	0.34	1.1402	1.2311	1.2119	1.4412	0	0.1456	1	65	65.358	0.3389	0.4965	1.05	159.3	97.96	1	R	.	I0075
76	1.5	1	40	19	0.34	1.0082	0.111	1.0166	0.171	0	0.3388	1	60	65.576	0.3513	0.4694	1.5	152.47	125.66	1	R	.	I0076
77	2.35	1	40	12	0.37	0.9026	-0.5591	0.8743	-0.5391	0	0.4568	1	72.5	72	0.3356	0.41	2.33	74.59	43.38	1	R	.	I0077
78	2.22	1	40	13	0.36	0.8187	-1.2092	0.7536	-1.3292	0	0.5761	1	75	70.694	0.3412	0.3982	2.2	85.52	53.05	1	R	.	I0078
79	3.13	1	40	7	0.43	0.8066	-0.7192	0.6966	-0.7993	0	0.5326	1	82.5	82.45	0.2846	0.327	3.08	30.08	14.57	1	R	.	I0079
80	1.16	1	40	22	0.34	1.1094	0.9911	1.1196	0.9011	0	0.2071	1	60	65.097	0.3433	0.4921	1.16	163.65	111.31	1	R	.	I0080
81	1.97	1	40	15	0.35	1.155	1.1312	1.1631	1.0212	0	0.1612	1	55	68.79	0.3488	0.4875	1.96	108.69	77.52	1	R	.	I0081
82	-1	1	40	36	0.54	0.9676	0.051	0.7234	-0.3493	0	0.271	1	90	89.971	0.1875	0.2899	-0.9	12.48	6.17	1	R	.	I0082
83	1.73	1	40	17	0.34	0.8588	-1.1691	0.8444	-1.1492	0	0.5267	1	70	67.011	0.3521	0.4288	1.72	132.18	105.87	1	R	.	I0083
84	2.22	1	40	13	0.36	1.006	0.091	1.0714	0.4211	0	0.3122	1	75	70.694	0.3412	0.4415	2.2	85.52	53.05	1	R	.	I0084
85	3.82	1	40	4	0.54	0.9593	0.031	0.8904	-0.0191	0	0.2855	1	90	89.962	0.2271	0.2862	3.72	12.79	6.33	1	R	.	I0085
86	2.79	1	40	9	0.4	0.8578	-0.6391	0.8726	-0.3491	0	0.4678	1	80	77.543	0.3102	0.3675	2.75	45.65	23.03	1	R	.	I0086
87	0.93	1	40	24	0.34	1.1978	1.6512	1.2349	1.4712	0	0.0816	1	55	65.771	0.3336	0.5053	0.94	150.66	83.89	1	R	.	I0087
88	3.13	1	40	7	0.43	1.0726	0.3611	1.1301	0.4611	0	0.1759	1	82.5	82.45	0.2846	0.377	3.08	30.08	14.57	1	R	.	I0088
89	1.97	1	40	15	0.35	1.1503	1.1012	1.1541	0.9712	0	0.1674	1	60	68.79	0.3488	0.4866	1.96	108.69	77.52	1	R	.	I0089
90	1.97	1	40	15	0.35	1.0881	0.6811	1.0729	0.5011	0	0.2488	1	60	68.79	0.3488	0.4732	1.96	108.69	77.52	1	R	.	I0090
91	1.73	1	40	17	0.34	1.1141	0.9411	1.1292	0.9511	0	0.2101	1	60	67.011	0.3521	0.4883	1.72	132.18	105.87	1	R	.	I0091
92	6.57	0	40	0	1.83	1	0	1	0	0.01	0	1	100	100	0	0	6.57	0	0	1	R	.	I0092
93	-0.15	1	40	32	0.41	0.9432	-0.1791	0.9465	-0.0491	0	0.3278	1	80	79.958	0.2574	0.3751	-0.11	39.86	17.42	1	R	.	I0093
94	0.81	1	40	25	0.35	1.0053	0.081	1.0364	0.271	0	0.311	1	70	66.304	0.3274	0.4584	0.82	138.4	70.56	1	R	.	I0094
95	-1	1	40	36	0.54	0.8729	-0.1991	0.5363	-0.7995	0	0.409	1	90	89.971	0.1875	0.2753	-0.9	12.48	6.17	1	R	.	I0095
96	2.63	1	40	10	0.39	1.3223	1.5913	1.533	1.8215	0	-0.1185	1	70	75.354	0.3202	0.4715	2.6	54.6	28.59	1	R	.	I0096
97	4.6	1	40	2	0.73	1.0854	0.3411	1.4137	0.7114	0	-0.0232	1	95	94.978	0.166	0.2241	4.37	5.11	2.7	1	R	.	I0097
98	2.09	1	40	14	0.35	1.0058	0.091	0.9748	-0.089	0	0.3485	1	67.5	69.684	0.3456	0.4488	2.08	96.94	64.46	1	R	.	I0098
99	-0.74	1	40	35	0.49	0.9381	-0.0691	0.6998	-0.5193	0	0.3301	1	87.5	87.466	0.2083	0.3132	-0.66	17.52	8.35	1	R	.	I0099
100	1.16	1	40	22	0.34	0.9893	-0.059	1.0146	0.151	0	0.3475	1	65	65.097	0.3433	0.4646	1.16	163.65	111.31	1	R	.	I0100
101	2.79	1	40	9	0.4	1.0587	0.3411	1.0838	0.3811	0	0.2305	1	75	77.543	0.3102	0.4082	2.75	45.65	23.03	1	R	.	I0101
102	3.56	1	40	5	0.49	1.2323	0.7612	1.6272	1.2616	0	-0.1252	1	87.5	87.456	0.2496	0.3554	3.48	17.75	8.63	1	R	.	I0102
103	2.95	1	40	8	0.41	1.1665	0.7612	1.3013	0.9513	0	0.0598	1	80	79.949	0.2984	0.4121	2.91	37.47	18.42	1	R	.	I0103
104	0.16	1	40	30	0.38	0.9288	-0.3491	0.8832	-0.3491	0	0.3791	1	75	74.958	0.2827	0.4	0.19	62.48	26.63	1	R	.	I0104
105	1.73	1	40	17	0.34	0.7819	-1.8792	0.7732	-1.7492	0	0.6166	1	80	67.011	0.3521	0.4091	1.72	132.18	105.87	1	R	.	I0105
106	2.49	1	40	11	0.38	1.1207	0.7211	1.2939	1.2113	0	0.1346	1	72.5	73.493	0.3286	0.4462	2.46	64.26	35.3	1	R	.	I0106
107	1.27	1	40	21	0.34	0.9622	-0.309	0.963	-0.249	0	0.3916	1	75	64.973	0.3469	0.4594	1.28	163.61	121.77	1	R	.	I0107
108	1.62	1	40	18	0.34	1.0109	0.131	1.0141	0.151	0	0.3378	1	65	66.196	0.3522	0.4681	1.61	143.05	117.98	1	R	.	I0108
109	1.97	1	40	15	0.35	1.0011	0.051	1.0505	0.3611	0	0.3296	1	75	68.79	0.3488	0.4539	1.96	108.69	77.52	1	R	.	I0109
				29.9908

## Sheet: required_41
ENTRY	MEASURE	STATUS	COUNT	SCORE	MODLSE	IN.MSQ	IN.ZSTD	OUT.MSQ	OUT.ZSTD	DISPLACE	PTMA	WEIGHT	OBSMATCH	EXPMATCH	PTMA-E	RMSR	WMLE	INDF	OUTPRB	GROUPING	MODEL	RECODE	NAME
1	-3.73	-1	40	40	1.83	1	0	1	0	-0.01	0	1	100	100	0	0	-3.73	0	0	1	R	.	I0001
2	-3.73	-1	40	40	1.83	1	0	1	0	-0.01	0	1	100	100	0	0	-3.73	0	0	1	R	.	I0002
11	-3.73	-1	40	40	1.83	1	0	1	0	-0.01	0	1	100	100	0	0	-3.73	0	0	1	R	.	I0011
14	-3.73	-1	40	40	1.83	1	0	1	0	-0.01	0	1	100	100	0	0	-3.73	0	0	1	R	.	I0014
17	-3.73	-1	40	40	1.83	1	0	1	0	-0.01	0	1	100	100	0	0	-3.73	0	0	1	R	.	I0017
19	-3.73	-1	40	40	1.83	1	0	1	0	-0.01	0	1	100	100	0	0	-3.73	0	0	1	R	.	I0019
22	-3.73	-1	40	40	1.83	1	0	1	0	-0.01	0	1	100	100	0	0	-3.73	0	0	1	R	.	I0022
23	-3.73	-1	40	40	1.83	1	0	1	0	-0.01	0	1	100	100	0	0	-3.73	0	0	1	R	.	I0023
25	-3.73	-1	40	40	1.83	1	0	1	0	-0.01	0	1	100	100	0	0	-3.73	0	0	1	R	.	I0025
35	-3.73	-1	40	40	1.83	1	0	1	0	-0.01	0	1	100	100	0	0	-3.73	0	0	1	R	.	I0035
37	-3.73	-1	40	40	1.83	1	0	1	0	-0.01	0	1	100	100	0	0	-3.73	0	0	1	R	.	I0037
38	-3.73	-1	40	40	1.83	1	0	1	0	-0.01	0	1	100	100	0	0	-3.73	0	0	1	R	.	I0038
3	-2.5	1	40	39	1.02	1.0446	0.361	2.1279	1.1021	0	-0.1119	1	97.5	97.493	0.0954	0.159	-2.02	2.23	1.24	1	R	.	I0003
8	-2.5	1	40	39	1.02	0.9816	0.301	0.5913	0.0406	0	0.1648	1	97.5	97.493	0.0954	0.1541	-2.02	2.23	1.24	1	R	.	I0008
15	-2.5	1	40	39	1.02	1.0141	0.331	0.944	0.3809	0	0.0627	1	97.5	97.493	0.0954	0.1567	-2.02	2.23	1.24	1	R	.	I0015
28	-2.5	1	40	39	1.02	0.9938	0.311	0.6875	0.1507	0	0.1317	1	97.5	97.493	0.0954	0.1551	-2.02	2.23	1.24	1	R	.	I0028
30	-2.5	1	40	39	1.02	0.9749	0.291	0.5494	0.0005	0	0.181	1	97.5	97.493	0.0954	0.1536	-2.02	2.23	1.24	1	R	.	I0030
31	-2.5	1	40	39	1.02	0.9816	0.301	0.5913	0.0406	0	0.1648	1	97.5	97.493	0.0954	0.1541	-2.02	2.23	1.24	1	R	.	I0031
33	-2.5	1	40	39	1.02	0.9604	0.271	0.4757	-0.0995	0	0.2129	1	97.5	97.493	0.0954	0.1525	-2.02	2.23	1.24	1	R	.	I0033
40	-2.5	1	40	39	1.02	1.0141	0.331	0.944	0.3809	0	0.0627	1	97.5	97.493	0.0954	0.1567	-2.02	2.23	1.24	1	R	.	I0040
4	-1.77	1	40	38	0.73	0.9992	0.211	0.8289	0.0808	0	0.1487	1	95	94.984	0.1342	0.216	-1.54	4.98	2.66	1	R	.	I0004
5	-1.77	1	40	38	0.73	0.958	0.141	0.5751	-0.2894	0	0.2477	1	95	94.984	0.1342	0.2115	-1.54	4.98	2.66	1	R	.	I0005
16	-1.77	1	40	38	0.73	1.0362	0.271	1.0545	0.3511	0	0.0622	1	95	94.984	0.1342	0.22	-1.54	4.98	2.66	1	R	.	I0016
29	-1.77	1	40	38	0.73	0.97	0.161	0.6217	-0.2194	0	0.224	1	95	94.984	0.1342	0.2129	-1.54	4.98	2.66	1	R	.	I0029
36	-1.77	1	40	38	0.73	0.9971	0.211	0.7661	0.0008	0	0.163	1	95	94.984	0.1342	0.2158	-1.54	4.98	2.66	1	R	.	I0036
9	-1.33	1	40	37	0.61	1.0433	0.251	1.0089	0.241	0	0.0973	1	92.5	92.477	0.1634	0.2655	-1.18	8.35	4.29	1	R	.	I0009
18	-1.33	1	40	37	0.61	1.0338	0.231	1.019	0.261	0	0.1051	1	92.5	92.477	0.1634	0.2643	-1.18	8.35	4.29	1	R	.	I0018
27	-1.33	1	40	37	0.61	1.0805	0.3211	1.2087	0.5112	0	0.0127	1	92.5	92.477	0.1634	0.2702	-1.18	8.35	4.29	1	R	.	I0027
24	-1	1	40	36	0.54	1.0614	0.2811	1.0466	0.271	0	0.0969	1	90	89.971	0.1875	0.3036	-0.9	12.48	6.17	1	R	.	I0024
20	-0.74	1	40	35	0.49	0.9288	-0.0991	0.7108	-0.4993	0	0.3358	1	87.5	87.466	0.2083	0.3117	-0.66	17.52	8.35	1	R	.	I0020
21	-0.74	1	40	35	0.49	1.0912	0.3711	1.075	0.3111	0	0.0834	1	87.5	87.466	0.2083	0.3378	-0.66	17.52	8.35	1	R	.	I0021
39	-0.74	1	40	35	0.49	0.9627	0.001	0.7282	-0.4493	0	0.2997	1	87.5	87.466	0.2083	0.3173	-0.66	17.52	8.35	1	R	.	I0039
41	-0.74	1	40	35	0.49	0.9513	-0.029	1.2719	0.6713	0	0.2246	1	87.5	87.466	0.2083	0.3154	-0.66	17.52	8.35	1	R	.	I0041
13	-0.52	1	40	34	0.45	1.1457	0.5811	1.1408	0.4611	0	0.0352	1	85	84.962	0.2265	0.3721	-0.45	23.64	10.89	1	R	.	I0013
32	-0.52	1	40	34	0.45	1.0132	0.141	1.1204	0.4111	0	0.1756	1	85	84.962	0.2265	0.3499	-0.45	23.64	10.89	1	R	.	I0032
6	-0.32	1	40	33	0.43	1.0017	0.091	0.978	0.071	0	0.2401	1	82.5	82.46	0.2428	0.3687	-0.27	31.02	13.89	1	R	.	I0006
12	-0.15	1	40	32	0.41	1.1476	0.7011	1.0676	0.3111	0	0.0924	1	80	79.958	0.2574	0.4138	-0.11	39.86	17.42	1	R	.	I0012
26	-0.15	1	40	32	0.41	0.989	0.031	0.8457	-0.3692	0	0.3021	1	80	79.958	0.2574	0.3842	-0.11	39.86	17.42	1	R	.	I0026
34	-0.15	1	40	32	0.41	0.966	-0.079	0.9161	-0.1391	0	0.3045	1	80	79.958	0.2574	0.3797	-0.11	39.86	17.42	1	R	.	I0034
7	0.01	1	40	31	0.39	0.8076	-0.9692	0.6381	-1.2694	0	0.5427	1	77.5	77.458	0.2707	0.361	0.05	50.32	21.62	1	R	.	I0007
10	0.16	1	40	30	0.38	0.9843	-0.029	0.9319	-0.1591	0	0.3097	1	75	74.958	0.2827	0.4118	0.19	62.48	26.63	1	R	.	I0010
				37.2439

## Sheet: recommened_34
ENTRY	MEASURE	STATUS	COUNT	SCORE	MODLSE	IN.MSQ	IN.ZSTD	OUT.MSQ	OUT.ZSTD	DISPLACE	PTMA	WEIGHT	OBSMATCH	EXPMATCH	PTMA-E	RMSR	WMLE	INDF	OUTPRB	GROUPING	MODEL	RECODE	NAME
73	-3.73	-1	40	40	1.83	1	0	1	0	-0.01	0	1	100	100	0	0	-3.73	0	0	1	R	.	I0073
71	-3.73	-1	40	40	1.83	1	0	1	0	-0.01	0	1	100	100	0	0	-3.73	0	0	1	R	.	I0071
65	-3.73	-1	40	40	1.83	1	0	1	0	-0.01	0	1	100	100	0	0	-3.73	0	0	1	R	.	I0065
63	-3.73	-1	40	40	1.83	1	0	1	0	-0.01	0	1	100	100	0	0	-3.73	0	0	1	R	.	I0063
59	-3.73	-1	40	40	1.83	1	0	1	0	-0.01	0	1	100	100	0	0	-3.73	0	0	1	R	.	I0059
51	-3.73	-1	40	40	1.83	1	0	1	0	-0.01	0	1	100	100	0	0	-3.73	0	0	1	R	.	I0051
57	-2.5	1	40	39	1.02	0.9938	0.311	0.6875	0.1507	0	0.1317	1	97.5	97.493	0.0954	0.1551	-2.02	2.23	1.24	1	R	.	I0057
55	-2.5	1	40	39	1.02	0.9749	0.291	0.5494	0.0005	0	0.181	1	97.5	97.493	0.0954	0.1536	-2.02	2.23	1.24	1	R	.	I0055
53	-2.5	1	40	39	1.02	1.0394	0.361	1.7503	0.9118	0	-0.0702	1	97.5	97.493	0.0954	0.1586	-2.02	2.23	1.24	1	R	.	I0053
48	-2.5	1	40	39	1.02	0.9816	0.301	0.5913	0.0406	0	0.1648	1	97.5	97.493	0.0954	0.1541	-2.02	2.23	1.24	1	R	.	I0048
68	-1.77	1	40	38	0.73	0.9642	0.151	0.5973	-0.2594	0	0.236	1	95	94.984	0.1342	0.2122	-1.54	4.98	2.66	1	R	.	I0068
52	-1.33	1	40	37	0.61	0.9723	0.111	0.6966	-0.2693	0	0.2422	1	92.5	92.477	0.1634	0.2563	-1.18	8.35	4.29	1	R	.	I0052
43	-1.33	1	40	37	0.61	0.9787	0.121	0.7098	-0.2493	0	0.2326	1	92.5	92.477	0.1634	0.2572	-1.18	8.35	4.29	1	R	.	I0043
42	-1.33	1	40	37	0.61	1.0044	0.171	0.8852	0.0509	0	0.1674	1	92.5	92.477	0.1634	0.2605	-1.18	8.35	4.29	1	R	.	I0042
70	-1	1	40	36	0.54	0.9469	0.0009	0.6595	-0.4893	0	0.3072	1	90	89.971	0.1875	0.2868	-0.9	12.48	6.17	1	R	.	I0070
61	-1	1	40	36	0.54	1.0133	0.171	0.9184	0.0409	0	0.1772	1	90	89.971	0.1875	0.2967	-0.9	12.48	6.17	1	R	.	I0061
60	-1	1	40	36	0.54	0.9644	0.041	0.6961	-0.4093	0	0.2812	1	90	89.971	0.1875	0.2894	-0.9	12.48	6.17	1	R	.	I0060
72	-0.74	1	40	35	0.49	0.901	-0.1891	0.6586	-0.6293	0	0.3756	1	87.5	87.466	0.2083	0.307	-0.66	17.52	8.35	1	R	.	I0072
69	-0.74	1	40	35	0.49	0.8724	-0.2791	0.5751	-0.8694	0	0.4261	1	87.5	87.466	0.2083	0.3021	-0.66	17.52	8.35	1	R	.	I0069
67	-0.74	1	40	35	0.49	0.917	-0.1391	0.6535	-0.6493	0	0.3626	1	87.5	87.466	0.2083	0.3097	-0.66	17.52	8.35	1	R	.	I0067
54	-0.74	1	40	35	0.49	1.073	0.3211	1.0146	0.191	0	0.1176	1	87.5	87.466	0.2083	0.335	-0.66	17.52	8.35	1	R	.	I0054
44	-0.74	1	40	35	0.49	1.0306	0.201	0.9243	0.0009	0	0.1823	1	87.5	87.466	0.2083	0.3283	-0.66	17.52	8.35	1	R	.	I0044
50	-0.52	1	40	34	0.45	0.9102	-0.2191	0.7141	-0.5993	0	0.374	1	85	84.962	0.2265	0.3317	-0.45	23.64	10.89	1	R	.	I0050
47	-0.52	1	40	34	0.45	1.0284	0.191	0.8747	-0.1591	0	0.2211	1	85	84.962	0.2265	0.3526	-0.45	23.64	10.89	1	R	.	I0047
62	-0.32	1	40	33	0.43	0.8409	-0.5792	0.5957	-1.1294	0	0.4936	1	82.5	82.46	0.2428	0.3378	-0.27	31.02	13.89	1	R	.	I0062
58	-0.32	1	40	33	0.43	0.9565	-0.089	0.7991	-0.4392	0	0.3279	1	82.5	82.46	0.2428	0.3603	-0.27	31.02	13.89	1	R	.	I0058
56	-0.32	1	40	33	0.43	0.9733	-0.019	0.7834	-0.4892	0	0.3184	1	82.5	82.46	0.2428	0.3635	-0.27	31.02	13.89	1	R	.	I0056
66	0.01	1	40	31	0.39	1.4479	2.0414	2.3185	3.2923	0	-0.4854	1	77.5	77.458	0.2707	0.4834	0.05	50.32	21.62	1	R	.	I0066
45	0.01	1	40	31	0.39	0.9833	-0.019	0.8411	-0.4492	0	0.325	1	77.5	77.458	0.2707	0.3984	0.05	50.32	21.62	1	R	.	I0045
74	0.3	1	40	29	0.37	0.8784	-0.7291	0.8017	-0.7792	0	0.4579	1	72.5	72.459	0.2936	0.3998	0.33	76.31	32.64	1	R	.	I0074
49	0.3	1	40	29	0.37	0.8402	-0.9892	0.7093	-1.2293	0	0.5208	1	72.5	72.459	0.2936	0.391	0.33	76.31	32.64	1	R	.	I0049
46	0.3	1	40	29	0.37	0.9024	-0.5691	0.8342	-0.6292	0	0.4263	1	72.5	72.459	0.2936	0.4052	0.33	76.31	32.64	1	R	.	I0046
75	1.05	1	40	23	0.34	1.1402	1.2311	1.2119	1.4412	0	0.1456	1	65	65.358	0.3389	0.4965	1.05	159.3	97.96	1	R	.	I0075
64	1.39	1	40	20	0.34	0.8956	-0.9291	0.8756	-0.9891	0	0.4827	1	75	65.229	0.3495	0.4433	1.39	159.63	127.03	1	R	.	I0064
				34.9118

## Sheet: excellent(bonus)_34
ENTRY	MEASURE	STATUS	COUNT	SCORE	MODLSE	IN.MSQ	IN.ZSTD	OUT.MSQ	OUT.ZSTD	DISPLACE	PTMA	WEIGHT	OBSMATCH	EXPMATCH	PTMA-E	RMSR	WMLE	INDF	OUTPRB	GROUPING	MODEL	RECODE	NAME
82	-1	1	40	36	0.54	0.9676	0.051	0.7234	-0.3493	0	0.271	1	90	89.971	0.1875	0.2899	-0.9	12.48	6.17	1	R	.	I0082
95	-1	1	40	36	0.54	0.8729	-0.1991	0.5363	-0.7995	0	0.409	1	90	89.971	0.1875	0.2753	-0.9	12.48	6.17	1	R	.	I0095
99	-0.74	1	40	35	0.49	0.9381	-0.0691	0.6998	-0.5193	0	0.3301	1	87.5	87.466	0.2083	0.3132	-0.66	17.52	8.35	1	R	.	I0099
93	-0.15	1	40	32	0.41	0.9432	-0.1791	0.9465	-0.0491	0	0.3278	1	80	79.958	0.2574	0.3751	-0.11	39.86	17.42	1	R	.	I0093
104	0.16	1	40	30	0.38	0.9288	-0.3491	0.8832	-0.3491	0	0.3791	1	75	74.958	0.2827	0.4	0.19	62.48	26.63	1	R	.	I0104
94	0.81	1	40	25	0.35	1.0053	0.081	1.0364	0.271	0	0.311	1	70	66.304	0.3274	0.4584	0.82	138.4	70.56	1	R	.	I0094
87	0.93	1	40	24	0.34	1.1978	1.6512	1.2349	1.4712	0	0.0816	1	55	65.771	0.3336	0.5053	0.94	150.66	83.89	1	R	.	I0087
80	1.16	1	40	22	0.34	1.1094	0.9911	1.1196	0.9011	0	0.2071	1	60	65.097	0.3433	0.4921	1.16	163.65	111.31	1	R	.	I0080
100	1.16	1	40	22	0.34	0.9893	-0.059	1.0146	0.151	0	0.3475	1	65	65.097	0.3433	0.4646	1.16	163.65	111.31	1	R	.	I0100
107	1.27	1	40	21	0.34	0.9622	-0.309	0.963	-0.249	0	0.3916	1	75	64.973	0.3469	0.4594	1.28	163.61	121.77	1	R	.	I0107
76	1.5	1	40	19	0.34	1.0082	0.111	1.0166	0.171	0	0.3388	1	60	65.576	0.3513	0.4694	1.5	152.47	125.66	1	R	.	I0076
108	1.62	1	40	18	0.34	1.0109	0.131	1.0141	0.151	0	0.3378	1	65	66.196	0.3522	0.4681	1.61	143.05	117.98	1	R	.	I0108
83	1.73	1	40	17	0.34	0.8588	-1.1691	0.8444	-1.1492	0	0.5267	1	70	67.011	0.3521	0.4288	1.72	132.18	105.87	1	R	.	I0083
91	1.73	1	40	17	0.34	1.1141	0.9411	1.1292	0.9511	0	0.2101	1	60	67.011	0.3521	0.4883	1.72	132.18	105.87	1	R	.	I0091
105	1.73	1	40	17	0.34	0.7819	-1.8792	0.7732	-1.7492	0	0.6166	1	80	67.011	0.3521	0.4091	1.72	132.18	105.87	1	R	.	I0105
81	1.97	1	40	15	0.35	1.155	1.1312	1.1631	1.0212	0	0.1612	1	55	68.79	0.3488	0.4875	1.96	108.69	77.52	1	R	.	I0081
89	1.97	1	40	15	0.35	1.1503	1.1012	1.1541	0.9712	0	0.1674	1	60	68.79	0.3488	0.4866	1.96	108.69	77.52	1	R	.	I0089
90	1.97	1	40	15	0.35	1.0881	0.6811	1.0729	0.5011	0	0.2488	1	60	68.79	0.3488	0.4732	1.96	108.69	77.52	1	R	.	I0090
109	1.97	1	40	15	0.35	1.0011	0.051	1.0505	0.3611	0	0.3296	1	75	68.79	0.3488	0.4539	1.96	108.69	77.52	1	R	.	I0109
98	2.09	1	40	14	0.35	1.0058	0.091	0.9748	-0.089	0	0.3485	1	67.5	69.684	0.3456	0.4488	2.08	96.94	64.46	1	R	.	I0098
78	2.22	1	40	13	0.36	0.8187	-1.2092	0.7536	-1.3292	0	0.5761	1	75	70.694	0.3412	0.3982	2.2	85.52	53.05	1	R	.	I0078
84	2.22	1	40	13	0.36	1.006	0.091	1.0714	0.4211	0	0.3122	1	75	70.694	0.3412	0.4415	2.2	85.52	53.05	1	R	.	I0084
77	2.35	1	40	12	0.37	0.9026	-0.5591	0.8743	-0.5391	0	0.4568	1	72.5	72	0.3356	0.41	2.33	74.59	43.38	1	R	.	I0077
106	2.49	1	40	11	0.38	1.1207	0.7211	1.2939	1.2113	0	0.1346	1	72.5	73.493	0.3286	0.4462	2.46	64.26	35.3	1	R	.	I0106
96	2.63	1	40	10	0.39	1.3223	1.5913	1.533	1.8215	0	-0.1185	1	70	75.354	0.3202	0.4715	2.6	54.6	28.59	1	R	.	I0096
86	2.79	1	40	9	0.4	0.8578	-0.6391	0.8726	-0.3491	0	0.4678	1	80	77.543	0.3102	0.3675	2.75	45.65	23.03	1	R	.	I0086
101	2.79	1	40	9	0.4	1.0587	0.3411	1.0838	0.3811	0	0.2305	1	75	77.543	0.3102	0.4082	2.75	45.65	23.03	1	R	.	I0101
103	2.95	1	40	8	0.41	1.1665	0.7612	1.3013	0.9513	0	0.0598	1	80	79.949	0.2984	0.4121	2.91	37.47	18.42	1	R	.	I0103
79	3.13	1	40	7	0.43	0.8066	-0.7192	0.6966	-0.7993	0	0.5326	1	82.5	82.45	0.2846	0.327	3.08	30.08	14.57	1	R	.	I0079
88	3.13	1	40	7	0.43	1.0726	0.3611	1.1301	0.4611	0	0.1759	1	82.5	82.45	0.2846	0.377	3.08	30.08	14.57	1	R	.	I0088
102	3.56	1	40	5	0.49	1.2323	0.7612	1.6272	1.2616	0	-0.1252	1	87.5	87.456	0.2496	0.3554	3.48	17.75	8.63	1	R	.	I0102
85	3.82	1	40	4	0.54	0.9593	0.031	0.8904	-0.0191	0	0.2855	1	90	89.962	0.2271	0.2862	3.72	12.79	6.33	1	R	.	I0085
97	4.6	1	40	2	0.73	1.0854	0.3411	1.4137	0.7114	0	-0.0232	1	95	94.978	0.166	0.2241	4.37	5.11	2.7	1	R	.	I0097
92	6.57	0	40	0	1.83	1	0	1	0	0.01	0	1	100	100	0	0	6.57	0	0	1	R	.	I0092
				16.3235

## Sheet: sort_b_score
ENTRY	MEASURE	STATUS	COUNT	SCORE	MODLSE	IN.MSQ	IN.ZSTD	OUT.MSQ	OUT.ZSTD	DISPLACE	PTMA	WEIGHT	OBSMATCH	EXPMATCH	PTMA-E	RMSR	WMLE	INDF	OUTPRB	GROUPING	MODEL	RECODE	NAME
1	-3.73	-1	40	40	1.83	1	0	1	0	-0.01	0	1	100	100	0	0	-3.73	0	0	1	R	.	I0001
2	-3.73	-1	40	40	1.83	1	0	1	0	-0.01	0	1	100	100	0	0	-3.73	0	0	1	R	.	I0002
11	-3.73	-1	40	40	1.83	1	0	1	0	-0.01	0	1	100	100	0	0	-3.73	0	0	1	R	.	I0011
14	-3.73	-1	40	40	1.83	1	0	1	0	-0.01	0	1	100	100	0	0	-3.73	0	0	1	R	.	I0014
17	-3.73	-1	40	40	1.83	1	0	1	0	-0.01	0	1	100	100	0	0	-3.73	0	0	1	R	.	I0017
19	-3.73	-1	40	40	1.83	1	0	1	0	-0.01	0	1	100	100	0	0	-3.73	0	0	1	R	.	I0019
22	-3.73	-1	40	40	1.83	1	0	1	0	-0.01	0	1	100	100	0	0	-3.73	0	0	1	R	.	I0022
23	-3.73	-1	40	40	1.83	1	0	1	0	-0.01	0	1	100	100	0	0	-3.73	0	0	1	R	.	I0023
25	-3.73	-1	40	40	1.83	1	0	1	0	-0.01	0	1	100	100	0	0	-3.73	0	0	1	R	.	I0025
35	-3.73	-1	40	40	1.83	1	0	1	0	-0.01	0	1	100	100	0	0	-3.73	0	0	1	R	.	I0035
37	-3.73	-1	40	40	1.83	1	0	1	0	-0.01	0	1	100	100	0	0	-3.73	0	0	1	R	.	I0037
38	-3.73	-1	40	40	1.83	1	0	1	0	-0.01	0	1	100	100	0	0	-3.73	0	0	1	R	.	I0038
51	-3.73	-1	40	40	1.83	1	0	1	0	-0.01	0	1	100	100	0	0	-3.73	0	0	1	R	.	I0051
59	-3.73	-1	40	40	1.83	1	0	1	0	-0.01	0	1	100	100	0	0	-3.73	0	0	1	R	.	I0059
63	-3.73	-1	40	40	1.83	1	0	1	0	-0.01	0	1	100	100	0	0	-3.73	0	0	1	R	.	I0063
65	-3.73	-1	40	40	1.83	1	0	1	0	-0.01	0	1	100	100	0	0	-3.73	0	0	1	R	.	I0065
71	-3.73	-1	40	40	1.83	1	0	1	0	-0.01	0	1	100	100	0	0	-3.73	0	0	1	R	.	I0071
73	-3.73	-1	40	40	1.83	1	0	1	0	-0.01	0	1	100	100	0	0	-3.73	0	0	1	R	.	I0073
3	-2.5	1	40	39	1.02	1.0446	0.361	2.1279	1.1021	0	-0.1119	1	97.5	97.493	0.0954	0.159	-2.02	2.23	1.24	1	R	.	I0003
8	-2.5	1	40	39	1.02	0.9816	0.301	0.5913	0.0406	0	0.1648	1	97.5	97.493	0.0954	0.1541	-2.02	2.23	1.24	1	R	.	I0008
15	-2.5	1	40	39	1.02	1.0141	0.331	0.944	0.3809	0	0.0627	1	97.5	97.493	0.0954	0.1567	-2.02	2.23	1.24	1	R	.	I0015
28	-2.5	1	40	39	1.02	0.9938	0.311	0.6875	0.1507	0	0.1317	1	97.5	97.493	0.0954	0.1551	-2.02	2.23	1.24	1	R	.	I0028
30	-2.5	1	40	39	1.02	0.9749	0.291	0.5494	0.0005	0	0.181	1	97.5	97.493	0.0954	0.1536	-2.02	2.23	1.24	1	R	.	I0030
31	-2.5	1	40	39	1.02	0.9816	0.301	0.5913	0.0406	0	0.1648	1	97.5	97.493	0.0954	0.1541	-2.02	2.23	1.24	1	R	.	I0031
33	-2.5	1	40	39	1.02	0.9604	0.271	0.4757	-0.0995	0	0.2129	1	97.5	97.493	0.0954	0.1525	-2.02	2.23	1.24	1	R	.	I0033
40	-2.5	1	40	39	1.02	1.0141	0.331	0.944	0.3809	0	0.0627	1	97.5	97.493	0.0954	0.1567	-2.02	2.23	1.24	1	R	.	I0040
48	-2.5	1	40	39	1.02	0.9816	0.301	0.5913	0.0406	0	0.1648	1	97.5	97.493	0.0954	0.1541	-2.02	2.23	1.24	1	R	.	I0048
53	-2.5	1	40	39	1.02	1.0394	0.361	1.7503	0.9118	0	-0.0702	1	97.5	97.493	0.0954	0.1586	-2.02	2.23	1.24	1	R	.	I0053
55	-2.5	1	40	39	1.02	0.9749	0.291	0.5494	0.0005	0	0.181	1	97.5	97.493	0.0954	0.1536	-2.02	2.23	1.24	1	R	.	I0055
57	-2.5	1	40	39	1.02	0.9938	0.311	0.6875	0.1507	0	0.1317	1	97.5	97.493	0.0954	0.1551	-2.02	2.23	1.24	1	R	.	I0057
4	-1.77	1	40	38	0.73	0.9992	0.211	0.8289	0.0808	0	0.1487	1	95	94.984	0.1342	0.216	-1.54	4.98	2.66	1	R	.	I0004
5	-1.77	1	40	38	0.73	0.958	0.141	0.5751	-0.2894	0	0.2477	1	95	94.984	0.1342	0.2115	-1.54	4.98	2.66	1	R	.	I0005
16	-1.77	1	40	38	0.73	1.0362	0.271	1.0545	0.3511	0	0.0622	1	95	94.984	0.1342	0.22	-1.54	4.98	2.66	1	R	.	I0016
29	-1.77	1	40	38	0.73	0.97	0.161	0.6217	-0.2194	0	0.224	1	95	94.984	0.1342	0.2129	-1.54	4.98	2.66	1	R	.	I0029
36	-1.77	1	40	38	0.73	0.9971	0.211	0.7661	0.0008	0	0.163	1	95	94.984	0.1342	0.2158	-1.54	4.98	2.66	1	R	.	I0036
68	-1.77	1	40	38	0.73	0.9642	0.151	0.5973	-0.2594	0	0.236	1	95	94.984	0.1342	0.2122	-1.54	4.98	2.66	1	R	.	I0068
9	-1.33	1	40	37	0.61	1.0433	0.251	1.0089	0.241	0	0.0973	1	92.5	92.477	0.1634	0.2655	-1.18	8.35	4.29	1	R	.	I0009
18	-1.33	1	40	37	0.61	1.0338	0.231	1.019	0.261	0	0.1051	1	92.5	92.477	0.1634	0.2643	-1.18	8.35	4.29	1	R	.	I0018
27	-1.33	1	40	37	0.61	1.0805	0.3211	1.2087	0.5112	0	0.0127	1	92.5	92.477	0.1634	0.2702	-1.18	8.35	4.29	1	R	.	I0027
42	-1.33	1	40	37	0.61	1.0044	0.171	0.8852	0.0509	0	0.1674	1	92.5	92.477	0.1634	0.2605	-1.18	8.35	4.29	1	R	.	I0042
43	-1.33	1	40	37	0.61	0.9787	0.121	0.7098	-0.2493	0	0.2326	1	92.5	92.477	0.1634	0.2572	-1.18	8.35	4.29	1	R	.	I0043
52	-1.33	1	40	37	0.61	0.9723	0.111	0.6966	-0.2693	0	0.2422	1	92.5	92.477	0.1634	0.2563	-1.18	8.35	4.29	1	R	.	I0052
24	-1	1	40	36	0.54	1.0614	0.2811	1.0466	0.271	0	0.0969	1	90	89.971	0.1875	0.3036	-0.9	12.48	6.17	1	R	.	I0024
60	-1	1	40	36	0.54	0.9644	0.041	0.6961	-0.4093	0	0.2812	1	90	89.971	0.1875	0.2894	-0.9	12.48	6.17	1	R	.	I0060
61	-1	1	40	36	0.54	1.0133	0.171	0.9184	0.0409	0	0.1772	1	90	89.971	0.1875	0.2967	-0.9	12.48	6.17	1	R	.	I0061
70	-1	1	40	36	0.54	0.9469	0.0009	0.6595	-0.4893	0	0.3072	1	90	89.971	0.1875	0.2868	-0.9	12.48	6.17	1	R	.	I0070
82	-1	1	40	36	0.54	0.9676	0.051	0.7234	-0.3493	0	0.271	1	90	89.971	0.1875	0.2899	-0.9	12.48	6.17	1	R	.	I0082
95	-1	1	40	36	0.54	0.8729	-0.1991	0.5363	-0.7995	0	0.409	1	90	89.971	0.1875	0.2753	-0.9	12.48	6.17	1	R	.	I0095
20	-0.74	1	40	35	0.49	0.9288	-0.0991	0.7108	-0.4993	0	0.3358	1	87.5	87.466	0.2083	0.3117	-0.66	17.52	8.35	1	R	.	I0020
21	-0.74	1	40	35	0.49	1.0912	0.3711	1.075	0.3111	0	0.0834	1	87.5	87.466	0.2083	0.3378	-0.66	17.52	8.35	1	R	.	I0021
39	-0.74	1	40	35	0.49	0.9627	0.001	0.7282	-0.4493	0	0.2997	1	87.5	87.466	0.2083	0.3173	-0.66	17.52	8.35	1	R	.	I0039
41	-0.74	1	40	35	0.49	0.9513	-0.029	1.2719	0.6713	0	0.2246	1	87.5	87.466	0.2083	0.3154	-0.66	17.52	8.35	1	R	.	I0041
44	-0.74	1	40	35	0.49	1.0306	0.201	0.9243	0.0009	0	0.1823	1	87.5	87.466	0.2083	0.3283	-0.66	17.52	8.35	1	R	.	I0044
54	-0.74	1	40	35	0.49	1.073	0.3211	1.0146	0.191	0	0.1176	1	87.5	87.466	0.2083	0.335	-0.66	17.52	8.35	1	R	.	I0054
67	-0.74	1	40	35	0.49	0.917	-0.1391	0.6535	-0.6493	0	0.3626	1	87.5	87.466	0.2083	0.3097	-0.66	17.52	8.35	1	R	.	I0067
69	-0.74	1	40	35	0.49	0.8724	-0.2791	0.5751	-0.8694	0	0.4261	1	87.5	87.466	0.2083	0.3021	-0.66	17.52	8.35	1	R	.	I0069
72	-0.74	1	40	35	0.49	0.901	-0.1891	0.6586	-0.6293	0	0.3756	1	87.5	87.466	0.2083	0.307	-0.66	17.52	8.35	1	R	.	I0072
99	-0.74	1	40	35	0.49	0.9381	-0.0691	0.6998	-0.5193	0	0.3301	1	87.5	87.466	0.2083	0.3132	-0.66	17.52	8.35	1	R	.	I0099
13	-0.52	1	40	34	0.45	1.1457	0.5811	1.1408	0.4611	0	0.0352	1	85	84.962	0.2265	0.3721	-0.45	23.64	10.89	1	R	.	I0013
32	-0.52	1	40	34	0.45	1.0132	0.141	1.1204	0.4111	0	0.1756	1	85	84.962	0.2265	0.3499	-0.45	23.64	10.89	1	R	.	I0032
47	-0.52	1	40	34	0.45	1.0284	0.191	0.8747	-0.1591	0	0.2211	1	85	84.962	0.2265	0.3526	-0.45	23.64	10.89	1	R	.	I0047
50	-0.52	1	40	34	0.45	0.9102	-0.2191	0.7141	-0.5993	0	0.374	1	85	84.962	0.2265	0.3317	-0.45	23.64	10.89	1	R	.	I0050
6	-0.32	1	40	33	0.43	1.0017	0.091	0.978	0.071	0	0.2401	1	82.5	82.46	0.2428	0.3687	-0.27	31.02	13.89	1	R	.	I0006
56	-0.32	1	40	33	0.43	0.9733	-0.019	0.7834	-0.4892	0	0.3184	1	82.5	82.46	0.2428	0.3635	-0.27	31.02	13.89	1	R	.	I0056
58	-0.32	1	40	33	0.43	0.9565	-0.089	0.7991	-0.4392	0	0.3279	1	82.5	82.46	0.2428	0.3603	-0.27	31.02	13.89	1	R	.	I0058
62	-0.32	1	40	33	0.43	0.8409	-0.5792	0.5957	-1.1294	0	0.4936	1	82.5	82.46	0.2428	0.3378	-0.27	31.02	13.89	1	R	.	I0062
12	-0.15	1	40	32	0.41	1.1476	0.7011	1.0676	0.3111	0	0.0924	1	80	79.958	0.2574	0.4138	-0.11	39.86	17.42	1	R	.	I0012
26	-0.15	1	40	32	0.41	0.989	0.031	0.8457	-0.3692	0	0.3021	1	80	79.958	0.2574	0.3842	-0.11	39.86	17.42	1	R	.	I0026
34	-0.15	1	40	32	0.41	0.966	-0.079	0.9161	-0.1391	0	0.3045	1	80	79.958	0.2574	0.3797	-0.11	39.86	17.42	1	R	.	I0034
93	-0.15	1	40	32	0.41	0.9432	-0.1791	0.9465	-0.0491	0	0.3278	1	80	79.958	0.2574	0.3751	-0.11	39.86	17.42	1	R	.	I0093
7	0.01	1	40	31	0.39	0.8076	-0.9692	0.6381	-1.2694	0	0.5427	1	77.5	77.458	0.2707	0.361	0.05	50.32	21.62	1	R	.	I0007
45	0.01	1	40	31	0.39	0.9833	-0.019	0.8411	-0.4492	0	0.325	1	77.5	77.458	0.2707	0.3984	0.05	50.32	21.62	1	R	.	I0045
66	0.01	1	40	31	0.39	1.4479	2.0414	2.3185	3.2923	0	-0.4854	1	77.5	77.458	0.2707	0.4834	0.05	50.32	21.62	1	R	.	I0066
10	0.16	1	40	30	0.38	0.9843	-0.029	0.9319	-0.1591	0	0.3097	1	75	74.958	0.2827	0.4118	0.19	62.48	26.63	1	R	.	I0010
104	0.16	1	40	30	0.38	0.9288	-0.3491	0.8832	-0.3491	0	0.3791	1	75	74.958	0.2827	0.4	0.19	62.48	26.63	1	R	.	I0104
46	0.3	1	40	29	0.37	0.9024	-0.5691	0.8342	-0.6292	0	0.4263	1	72.5	72.459	0.2936	0.4052	0.33	76.31	32.64	1	R	.	I0046
49	0.3	1	40	29	0.37	0.8402	-0.9892	0.7093	-1.2293	0	0.5208	1	72.5	72.459	0.2936	0.391	0.33	76.31	32.64	1	R	.	I0049
74	0.3	1	40	29	0.37	0.8784	-0.7291	0.8017	-0.7792	0	0.4579	1	72.5	72.459	0.2936	0.3998	0.33	76.31	32.64	1	R	.	I0074
94	0.81	1	40	25	0.35	1.0053	0.081	1.0364	0.271	0	0.311	1	70	66.304	0.3274	0.4584	0.82	138.4	70.56	1	R	.	I0094
87	0.93	1	40	24	0.34	1.1978	1.6512	1.2349	1.4712	0	0.0816	1	55	65.771	0.3336	0.5053	0.94	150.66	83.89	1	R	.	I0087
75	1.05	1	40	23	0.34	1.1402	1.2311	1.2119	1.4412	0	0.1456	1	65	65.358	0.3389	0.4965	1.05	159.3	97.96	1	R	.	I0075
80	1.16	1	40	22	0.34	1.1094	0.9911	1.1196	0.9011	0	0.2071	1	60	65.097	0.3433	0.4921	1.16	163.65	111.31	1	R	.	I0080
100	1.16	1	40	22	0.34	0.9893	-0.059	1.0146	0.151	0	0.3475	1	65	65.097	0.3433	0.4646	1.16	163.65	111.31	1	R	.	I0100
107	1.27	1	40	21	0.34	0.9622	-0.309	0.963	-0.249	0	0.3916	1	75	64.973	0.3469	0.4594	1.28	163.61	121.77	1	R	.	I0107
64	1.39	1	40	20	0.34	0.8956	-0.9291	0.8756	-0.9891	0	0.4827	1	75	65.229	0.3495	0.4433	1.39	159.63	127.03	1	R	.	I0064
76	1.5	1	40	19	0.34	1.0082	0.111	1.0166	0.171	0	0.3388	1	60	65.576	0.3513	0.4694	1.5	152.47	125.66	1	R	.	I0076
108	1.62	1	40	18	0.34	1.0109	0.131	1.0141	0.151	0	0.3378	1	65	66.196	0.3522	0.4681	1.61	143.05	117.98	1	R	.	I0108
83	1.73	1	40	17	0.34	0.8588	-1.1691	0.8444	-1.1492	0	0.5267	1	70	67.011	0.3521	0.4288	1.72	132.18	105.87	1	R	.	I0083
91	1.73	1	40	17	0.34	1.1141	0.9411	1.1292	0.9511	0	0.2101	1	60	67.011	0.3521	0.4883	1.72	132.18	105.87	1	R	.	I0091
105	1.73	1	40	17	0.34	0.7819	-1.8792	0.7732	-1.7492	0	0.6166	1	80	67.011	0.3521	0.4091	1.72	132.18	105.87	1	R	.	I0105
81	1.97	1	40	15	0.35	1.155	1.1312	1.1631	1.0212	0	0.1612	1	55	68.79	0.3488	0.4875	1.96	108.69	77.52	1	R	.	I0081
89	1.97	1	40	15	0.35	1.1503	1.1012	1.1541	0.9712	0	0.1674	1	60	68.79	0.3488	0.4866	1.96	108.69	77.52	1	R	.	I0089
90	1.97	1	40	15	0.35	1.0881	0.6811	1.0729	0.5011	0	0.2488	1	60	68.79	0.3488	0.4732	1.96	108.69	77.52	1	R	.	I0090
109	1.97	1	40	15	0.35	1.0011	0.051	1.0505	0.3611	0	0.3296	1	75	68.79	0.3488	0.4539	1.96	108.69	77.52	1	R	.	I0109
98	2.09	1	40	14	0.35	1.0058	0.091	0.9748	-0.089	0	0.3485	1	67.5	69.684	0.3456	0.4488	2.08	96.94	64.46	1	R	.	I0098
78	2.22	1	40	13	0.36	0.8187	-1.2092	0.7536	-1.3292	0	0.5761	1	75	70.694	0.3412	0.3982	2.2	85.52	53.05	1	R	.	I0078
84	2.22	1	40	13	0.36	1.006	0.091	1.0714	0.4211	0	0.3122	1	75	70.694	0.3412	0.4415	2.2	85.52	53.05	1	R	.	I0084
77	2.35	1	40	12	0.37	0.9026	-0.5591	0.8743	-0.5391	0	0.4568	1	72.5	72	0.3356	0.41	2.33	74.59	43.38	1	R	.	I0077
106	2.49	1	40	11	0.38	1.1207	0.7211	1.2939	1.2113	0	0.1346	1	72.5	73.493	0.3286	0.4462	2.46	64.26	35.3	1	R	.	I0106
96	2.63	1	40	10	0.39	1.3223	1.5913	1.533	1.8215	0	-0.1185	1	70	75.354	0.3202	0.4715	2.6	54.6	28.59	1	R	.	I0096
86	2.79	1	40	9	0.4	0.8578	-0.6391	0.8726	-0.3491	0	0.4678	1	80	77.543	0.3102	0.3675	2.75	45.65	23.03	1	R	.	I0086
101	2.79	1	40	9	0.4	1.0587	0.3411	1.0838	0.3811	0	0.2305	1	75	77.543	0.3102	0.4082	2.75	45.65	23.03	1	R	.	I0101
103	2.95	1	40	8	0.41	1.1665	0.7612	1.3013	0.9513	0	0.0598	1	80	79.949	0.2984	0.4121	2.91	37.47	18.42	1	R	.	I0103
79	3.13	1	40	7	0.43	0.8066	-0.7192	0.6966	-0.7993	0	0.5326	1	82.5	82.45	0.2846	0.327	3.08	30.08	14.57	1	R	.	I0079
88	3.13	1	40	7	0.43	1.0726	0.3611	1.1301	0.4611	0	0.1759	1	82.5	82.45	0.2846	0.377	3.08	30.08	14.57	1	R	.	I0088
102	3.56	1	40	5	0.49	1.2323	0.7612	1.6272	1.2616	0	-0.1252	1	87.5	87.456	0.2496	0.3554	3.48	17.75	8.63	1	R	.	I0102
85	3.82	1	40	4	0.54	0.9593	0.031	0.8904	-0.0191	0	0.2855	1	90	89.962	0.2271	0.2862	3.72	12.79	6.33	1	R	.	I0085
97	4.6	1	40	2	0.73	1.0854	0.3411	1.4137	0.7114	0	-0.0232	1	95	94.978	0.166	0.2241	4.37	5.11	2.7	1	R	.	I0097
92	6.57	0	40	0	1.83	1	0	1	0	0.01	0	1	100	100	0	0	6.57	0	0	1	R	.	I0092
