# Supplementary material for: Goodness of fit of the items used in the 2nd cycle of evaluation and accreditation of medical schools by the Korea Institute of Medical Education and Evaluation based on the Rasch model
Source: J Educ Eval Health Prof. 2019 Sep 30;16:28. doi: 10.3352/jeehp.2019.16.28 (PMC6794603; doi:10.3352/jeehp.2019.16.28)
Supplement: Supplementary file 7 [file jeehp-16-28-dataset7.xlt]

## Sheet: kimee3
;Med_schools “Item analysis of KIMEE’s the 2nd cycle evaluation of 40 medical schools in Apr 3 2019 19:52
ENTRY	MEASURE	STATUS	COUNT	SCORE	MODLSE	IN.MSQ	IN.ZSTD	OUT.MSQ	OUT.ZSTD	DISPLACE	PTMA	WEIGHT	OBSMATCH	EXPMATCH	PTMA-E	RMSR	WMLE	INDF	OUTPRB	NAME
1	1.54	1	109	84	0.3	1.3842	2.0614	1.4965	1.2615	0	0.5018	1	77.778	83.216	0.6135	0.4072	1.53	68.26	13.72	1.11111e+29
2	1.45	1	109	83	0.3	1.5347	2.7615	1.7044	1.7217	0	0.4643	1	75.556	82.987	0.6187	0.4331	1.44	69.14	15.02	1.11111e+29
3	1.1	1	109	79	0.29	1.5409	2.8815	2.1354	2.8821	0	0.4666	1	73.333	82.044	0.636	0.4498	1.09	73.6	20.71	1.11111e+29
4	1.1	1	109	79	0.29	1.37	2.0714	1.5499	1.6215	0	0.5328	1	73.333	82.044	0.636	0.4241	1.09	73.6	20.71	1.11111e+29
5	0.62	1	109	73	0.28	1.337	2.0513	1.5001	1.7415	0	0.5528	1	72.222	80.536	0.6529	0.4376	0.61	85.7	28.82	1.11101e+29
6	1.1	1	109	79	0.29	1.291	1.6713	1.3147	1.0313	0	0.5545	1	77.778	82.044	0.636	0.4117	1.09	73.6	20.71	1.1111e+29
7	1.93	1	109	88	0.32	0.8591	-0.7791	1.4155	0.9514	0	0.6164	1	84.444	84.288	0.5885	0.3063	1.92	64.48	9.27	1.10111e+29
8	2.86	1	109	96	0.37	0.9107	-0.3691	0.5208	-0.5295	0.01	0.5488	1	88.889	88.617	0.5149	0.2717	2.83	45.31	3.55	1.11111e+29
9	2.36	1	109	92	0.34	0.7321	-1.5293	0.3934	-1.1896	0	0.6368	1	88.889	86.182	0.5562	0.266	2.34	57.69	5.94	1.11111e+29
10	2.25	1	109	91	0.33	0.7674	-1.3292	0.4435	-1.1196	0	0.636	1	88.889	85.634	0.565	0.277	2.23	59.85	6.68	1.11111e+29
11	1.64	1	109	85	0.31	0.8011	-1.1792	0.6277	-0.9494	0	0.6653	1	86.667	83.439	0.6079	0.3065	1.63	67.41	12.5	1.11111e+29
12	0.78	1	109	75	0.28	1.0787	0.5411	1.5151	1.7115	0	0.6053	1	83.333	81.111	0.6483	0.3879	0.77	80.79	26.45	1.11111e+29
13	2.6	1	109	94	0.35	0.9312	-0.2891	0.5294	-0.6495	0.01	0.5684	1	87.778	87.338	0.5368	0.2884	2.58	52.23	4.64	1.11111e+29
14	1.27	1	109	81	0.3	0.6972	-1.9693	0.6653	-1.0193	0	0.7081	1	88.889	82.505	0.6281	0.2974	1.27	71.11	17.78	1.11011e+29
15	0.7	1	109	74	0.28	0.7467	-1.7393	0.5774	-1.7794	0	0.7272	1	86.667	80.844	0.6508	0.3249	0.69	83.13	27.7	1.11111e+29
16	0.86	1	109	76	0.28	1.2052	1.2612	1.1926	0.7412	0	0.5906	1	76.667	81.362	0.6457	0.4071	0.85	78.68	25.1	1.11111e+29
17	2.6	1	109	94	0.35	0.7806	-1.1492	0.367	-1.0796	0.01	0.6078	1	90	87.338	0.5368	0.264	2.58	52.23	4.64	1.11111e+29
18	2.73	1	109	95	0.36	1.1546	0.8012	0.8593	0.0209	0.01	0.4978	1	83.333	87.947	0.5262	0.3138	2.7	48.94	4.07	1.11111e+29
19	1.73	1	109	86	0.31	0.8169	-1.0692	1.187	0.5612	0	0.6464	1	84.444	83.659	0.6019	0.3061	1.72	66.53	11.35	1.11111e+29
20	2.14	1	109	90	0.33	1.0905	0.5511	0.8271	-0.1792	0	0.5567	1	85.556	85.144	0.5734	0.3355	2.12	61.68	7.47	1.11111e+29
21	0.78	1	109	75	0.28	0.6852	-2.1993	0.6551	-1.3393	0	0.73	1	90	81.111	0.6483	0.3092	0.77	80.79	26.45	1.11111e+29
22	0.54	1	109	72	0.28	0.8252	-1.1892	0.8267	-0.6192	0	0.7022	1	84.444	80.189	0.6549	0.346	0.54	88.5	29.76	1.11111e+29
23	0.94	1	109	77	0.29	0.8539	-0.8991	0.8348	-0.5092	0	0.6796	1	85.556	81.594	0.6427	0.3402	0.93	76.78	23.67	1.11111e+29
24	2.48	1	109	93	0.35	0.7746	-1.2192	0.466	-0.8895	0.01	0.6125	1	92.222	86.749	0.5468	0.2685	2.46	55.15	5.26	1.11111e+29
25	0.39	1	109	70	0.27	1.2254	1.5012	1.211	0.8612	0	0.5992	1	71.111	79.384	0.6582	0.4264	0.39	94.79	31.07	1.11111e+29
26	0.62	1	109	73	0.28	1.0763	0.5411	1.2976	1.1213	0	0.6223	1	78.889	80.536	0.6529	0.3927	0.61	85.7	28.82	1.1111e+29
27	0.32	1	109	69	0.27	0.7171	-2.1593	0.5494	-2.0695	0	0.7451	1	83.333	78.929	0.6596	0.3279	0.31	98.25	31.39	1.11111e+29
28	2.48	1	109	93	0.35	1.0135	0.131	0.578	-0.6094	0.01	0.561	1	85.556	86.749	0.5468	0.3071	2.46	55.15	5.26	1.11111e+29
29	2.25	1	109	91	0.33	0.6939	-1.8193	0.3428	-1.4597	0	0.6581	1	86.667	85.634	0.565	0.2635	2.23	59.85	6.68	1.11111e+29
30	0.54	1	109	72	0.28	0.9317	-0.4191	0.7968	-0.7592	0	0.6801	1	82.222	80.189	0.6549	0.3676	0.54	88.5	29.76	1.1111e+29
31	0.54	1	109	72	0.28	1.2616	1.6613	1.3811	1.4014	0	0.5775	1	75.556	80.189	0.6549	0.4278	0.54	88.5	29.76	1.1111e+29
32	0.7	1	109	74	0.28	0.8365	-1.0692	0.7425	-0.9693	0	0.6986	1	84.444	80.844	0.6508	0.3439	0.69	83.13	27.7	1.11111e+29
33	1.36	1	109	82	0.3	0.8139	-1.1192	0.6378	-1.0794	0	0.6786	1	86.667	82.75	0.6236	0.3184	1.35	70.08	16.37	1.11111e+29
34	0.39	1	109	70	0.27	0.7687	-1.6892	0.6065	-1.7294	0	0.7293	1	82.222	79.384	0.6582	0.3377	0.39	94.79	31.07	1.11111e+29
35	1.27	1	109	81	0.3	0.8184	-1.0992	0.7154	-0.8293	0	0.6778	1	88.889	82.505	0.6281	0.3222	1.27	71.11	17.78	1.11111e+29
36	1.27	1	109	81	0.3	0.9657	-0.149	0.7499	-0.7093	0	0.6477	1	80	82.505	0.6281	0.35	1.27	71.11	17.78	1.11111e+29
37	2.14	1	109	90	0.33	1.0094	0.111	0.6912	-0.4993	0	0.5821	1	83.333	85.144	0.5734	0.3228	2.12	61.68	7.47	1.1111e+29
38	0.54	1	109	72	0.28	1.5395	3.1415	1.6928	2.3117	0	0.5001	1	68.889	80.189	0.6549	0.4725	0.54	88.5	29.76	1.11e+29
39	1.54	1	109	84	0.3	1.0345	0.261	1.053	0.2611	0	0.5995	1	82.222	83.216	0.6135	0.3521	1.53	68.26	13.72	1.1111e+29
40	1.54	1	109	84	0.3	0.8919	-0.5991	0.8089	-0.4092	0	0.6422	1	86.667	83.216	0.6135	0.3269	1.53	68.26	13.72	1.11111e+29
